# Supplementary material for: The Baltic Sea Atlantis: An integrated end-to-end modelling framework evaluating ecosystem-wide effects of human-induced pressures
Source: PLoS One. 2018 Jul 20;13(7):e0199168. doi: 10.1371/journal.pone.0199168 (PMC6054375; doi:10.1371/journal.pone.0199168)
Supplement: S1 File — Supporting Information A. The Baltic Sea Atlantis: File A. Input data of the tracers per box for the Baltic Atlantis File B. Input data of the tracers per box and layer for the Baltic Atlantis File C. Input data for the fill values for the tracers for the Baltic Atlantis Figure A. Schematic diagram illustrating the structure of the coupled HBM-ERGOM model system Figure B. 120 year simulation run Figure C. The FISHRENT model diagram, here applied to Kattegat and Western Baltic. Figure D. One-year cycle of Chl-a in the different polygons Figure E. Relative biomass–initial condition values compared with simulation outcome Figure F. Diet composition of all predators Figure G. Biomass per age group over time for all vertebrates Figure H. Demography distribution for all vertebrates—the number of individuals for each age group Figure I. Geographical distribution of all functional groups Figure J. Geographical distribution of oxygen in the different layers. Panel 1 = top layer, panel 7 = bottom layer Figure K. Total biomass of Cod for scenario 1 (baseline) compared to scenario 5 Figure L. Relative prey biomass for predator cod, baseline compared to scenario 5 Figure M. One-year cycle of nutrients in the different polygons Table A. Physical and geochemical parameters used to internally force the Baltic Atlantis model. Table B. Summary of riverine + direct point source waterborne nitrogen loads applied to the Baltic Atlantis grid based on information from the Review of the Fifth Baltic Sea Pollution Load Compilation for the 2013 HELCOM Ministerial Meeting (HELCOM PLC-5.5). Nitrogen fractionation between DIN and DON based on Savchuk et al. (2012). Bioavailable fraction of DON assumed equal to labile DON as in Savchuk and Wolff (2009). Coastal retention fractions from Savchuk and Wolff (2009). Table C. Summary of key sources used to inform the biological module of Baltic Atlantis in relation to abundance and biomass, demography, prey-predator interaction and other functions. Ta [file pone.0199168.s001.zip › File A.csv]

Filter_Hard_N	0	561.8655	11.48	11.48	0.42	78.6135	111.955	0	39.907	8.141	61.2337	355.9618	489.283	257.8602	176.2483	257.8602	4.1533	8.7343	197.5912	90.503	197.5912	176.1892	176.1892	20.8367	61.2337	0.63	0	0	0
Filter_Soft_N	550.6904	617.4895	866.8189	311.4961	440.7464	506.8263	471.0916	340.3874	701.3751	1409.898	75.4805	345.7799	826.9349	791.2954	955.8687	791.2954	407.54	999.8116	600.0435	1080.9797	602.2294	985.9265	323.1039	1006.9231	220.9676	132.8464	269.6463	364.505	0
Dep_Feed_N	703.2835	584.9184	639.4234	275.7896	688.056	269.0963	696.7125	549.7436	1089.7773	476.7709	2211.7942	1862.7535	862.1535	1752.7569	283.86	1752.7569	36	434.925	3349.368	21.42	370.3428	768.18	768.18	1530.012	1077.4752	5016.78	362.5172	1100.6951	0
Polych_N	14199.4070270270258334	3646.0223684210523061	4045.0123636363646256	3192.6997402597398832	3833.5500000000001819	7283.6126470588224038	810.2400000000000091	1584.2699999999999818	810.2426086956522795	207.3811764705882297	557.4652682926829357	1035.9035999999998694	1130.8343478260871962	528.0552000000000135	1747.0270588235296145	5918.2559999999994034	418.0500000000000114	242.9599999999999795	514.7879999999998972	435.7399999999998386	586.4657142857141707	2848.1399999999998727	2874.8159999999998035	55452.8799999999973807	161.4375000000000000	169.6320000000000050	4508.4674716981135134	3352.1871204188482807	0
Nephrop_N	0	0	0	46.7	0	0	0	0	0	0	0	0	0	0	0	0	0	0	0	0	0	0	0	0	0	0	0	0	0
Macroalgae_N	0	0.00013501	6.4977e-05	1.6055e-05	4.2365e-05	0	0	5.7039e-05	7.109e-06	8.9336e-05	0	0	7.5452e-05	0.00013889	2.6357e-05	0.00019226	1.5796e-05	1.9108e-05	0	0	0	0.00016863	2.7498e-05	0	0.00024804	0.00020508	4.5599e-06	0	0
Seagrass_N	0	213.875	11.6	0.725	174.725	0	0	0	0	4.4	0	0	10.2	0.3	12.375	10.2	0	3.9	0	23.2375	0	3.45	0	0	0	0	0	0	0
Filter_Hard_Cover	0	20	20	20	20	20	20	0	20	20	20	20	20	20	20	20	20	20	20	20	20	20	20	20	20	20	0	0	0
Filter_Soft_Cover	20	20	20	20	20	20	20	20	20	20	20	20	20	20	20	20	20	20	20	20	20	20	20	20	20	20	20	20	0
MicroPB_Cover	0	0	0	0	0	0	0	0	0	0	0	0	0	0	0	0	0	0	0	0	0	0	0	0	0	0	0	0	0
Macroalgae_Cover	0	10.6479	8.2302	3.2063	9.9013	0	0	17.4244	1.7564	20.765	0	0	15.8602	2.5129	3.68	12.6035	1.7367	5.4313	0	0	0	31.7818	1.7557	0	15.119	42.2768	0.94644	0	0
Seagrass_Cover	0	2.95	0.16	0.01	2.41	0	0	0	0	0.32	0	0	0.68	0.02	0.66	0.68	0	0.24	0	1.69	0	0.23	0	0	0	0	0	0	0
numlayers	4	3	3	3	3	4	6	3	3	3	6	6	3	3	3	3	3	4	6	3	6	3	6	6	6	3	6	0	0
topk	0	0	0	0	0	0	0	0	0	0	0	0	0	0	0	0	0	0	0	0	0	0	0	0	0	0	0	0	0
sedbiodepth	0.2	0.2	0.2	0.2	0.2	0.2	0.2	0.2	0.2	0.2	0.2	0.2	0.2	0.2	0.2	0.2	0.2	0.2	0.2	0.2	0.2	0.2	0.2	0.2	0.2	0.2	0.2	0.2	0.2
seddetdepth	0.25	0.25	0.25	0.25	0.25	0.25	0.25	0.25	0.25	0.25	0.25	0.25	0.25	0.25	0.25	0.25	0.25	0.25	0.25	0.25	0.25	0.25	0.25	0.25	0.25	0.25	0.25	0.25	0.25
sedoxdepth	1.5	1.5	1.5	1.5	1.5	1.5	1.5	1.5	1.5	1.5	1.5	1.5	1.5	1.5	1.5	1.5	1.5	1.5	1.5	1.5	1.5	1.5	1.5	1.5	1.5	1.5	1.5	1.5	1.5
sedbiodens	100	100	100	100	100	100	100	100	100	100	100	100	100	100	100	100	100	100	100	100	100	100	100	100	100	100	100	100	100
sedirrigenh	1e-06	1e-06	1e-06	1e-06	1e-06	1e-06	1e-06	1e-06	1e-06	1e-06	1e-06	1e-06	1e-06	1e-06	1e-06	1e-06	1e-06	1e-06	1e-06	1e-06	1e-06	1e-06	1e-06	1e-06	1e-06	1e-06	1e-06	1e-06	1e-06
sedturbenh	0	0	0	0	0	0	0	0	0	0	0	0	0	0	0	0	0	0	0	0	0	0	0	0	0	0	0	0	0
erosion_rate	4e-07	4e-07	4e-07	4e-07	4e-07	4e-07	4e-07	4e-07	4e-07	4e-07	4e-07	4e-07	4e-07	4e-07	4e-07	4e-07	4e-07	4e-07	4e-07	4e-07	4e-07	4e-07	4e-07	4e-07	4e-07	4e-07	4e-07	4e-07	4e-07
eddy	0.5	0.5	0.5	0.5	0.5	0.5	0.5	0.5	0.5	0.5	0.5	0.5	0.5	0.5	0.5	0.5	0.5	0.5	0.5	0.5	0.5	0.5	0.5	0.5	0.5	0.5	0.5	0.5	0.5
reef	0.04	0.02	0	0	0	0.01	0	0	0	0.08	0.01	0	0.2	0	0	0	0	0	0	0	0.03	0.26	0.12	0.01	0.01	0.07	0	0	0
flat	0.05	0.26	0.17	0.14	0.31	0.21	0.35	0.51	0.07	0.49	0.64	0.33	0.46	0.22	0.07	0.65	0.17	0.3	0.14	0.64	0.35	0.23	0.38	0.53	0.76	0.88	0.31	0.28	0.29
soft	0.91	0.72	0.83	0.85	0.69	0.77	0.65	0.49	0.93	0.43	0.35	0.67	0.34	0.78	0.93	0.35	0.83	0.7	0.86	0.36	0.62	0.51	0.5	0.46	0.22	0.05	0.69	0.72	0.71
canyon	0	0	0	0	0	0	0	0	0	0	0	0	0	0	0	0	0	0	0	0	0	0	0	0	0	0	0	0	0
