# Supplementary material for: The Baltic Sea Atlantis: An integrated end-to-end modelling framework evaluating ecosystem-wide effects of human-induced pressures
Source: PLoS One. 2018 Jul 20;13(7):e0199168. doi: 10.1371/journal.pone.0199168 (PMC6054375; doi:10.1371/journal.pone.0199168)
Supplement: S1 File — Supporting Information A. The Baltic Sea Atlantis: File A. Input data of the tracers per box for the Baltic Atlantis File B. Input data of the tracers per box and layer for the Baltic Atlantis File C. Input data for the fill values for the tracers for the Baltic Atlantis Figure A. Schematic diagram illustrating the structure of the coupled HBM-ERGOM model system Figure B. 120 year simulation run Figure C. The FISHRENT model diagram, here applied to Kattegat and Western Baltic. Figure D. One-year cycle of Chl-a in the different polygons Figure E. Relative biomass–initial condition values compared with simulation outcome Figure F. Diet composition of all predators Figure G. Biomass per age group over time for all vertebrates Figure H. Demography distribution for all vertebrates—the number of individuals for each age group Figure I. Geographical distribution of all functional groups Figure J. Geographical distribution of oxygen in the different layers. Panel 1 = top layer, panel 7 = bottom layer Figure K. Total biomass of Cod for scenario 1 (baseline) compared to scenario 5 Figure L. Relative prey biomass for predator cod, baseline compared to scenario 5 Figure M. One-year cycle of nutrients in the different polygons Table A. Physical and geochemical parameters used to internally force the Baltic Atlantis model. Table B. Summary of riverine + direct point source waterborne nitrogen loads applied to the Baltic Atlantis grid based on information from the Review of the Fifth Baltic Sea Pollution Load Compilation for the 2013 HELCOM Ministerial Meeting (HELCOM PLC-5.5). Nitrogen fractionation between DIN and DON based on Savchuk et al. (2012). Bioavailable fraction of DON assumed equal to labile DON as in Savchuk and Wolff (2009). Coastal retention fractions from Savchuk and Wolff (2009). Table C. Summary of key sources used to inform the biological module of Baltic Atlantis in relation to abundance and biomass, demography, prey-predator interaction and other functions. Ta [file pone.0199168.s001.zip › File B.csv]

Har_Porp_N1	0	0	0	0	0	0	0	0	0	0
Har_Porp_N1	1	0.0022647	0	0	0	0	0	0	0	0
Har_Porp_N1	2	0.0079671	0	0	0	0	0	0	0	0
Har_Porp_N1	3	0.0029992	0	0	0	0	0	0	0	0
Har_Porp_N1	4	0.00074305	0	0	0	0	0	0	0	0
Har_Porp_N1	5	5.561e-05	0	0	0	0	0	0	0	0
Har_Porp_N1	6	0	0	0	0	0	0	0	0	0
Har_Porp_N1	7	0	0	0	0	0	0	0	0	0
Har_Porp_N1	8	0	0	0	0	0	0	0	0	0
Har_Porp_N1	9	0	0	0	0	0	0	0	0	0
Har_Porp_N1	10	0	0	0	0	0	0	0	0	0
Har_Porp_N1	11	0	0	0	0	0	0	0	0	0
Har_Porp_N1	12	0	0	0	0	0	0	0	0	0
Har_Porp_N1	13	0.00041404	0	0	0	0	0	0	0	0
Har_Porp_N1	14	0.00025232	0	0	0	0	0	0	0	0
Har_Porp_N1	15	0	0	0	0	0	0	0	0	0
Har_Porp_N1	16	0	0	0	0	0	0	0	0	0
Har_Porp_N1	17	0	0	0	0	0	0	0	0	0
Har_Porp_N1	18	0	0	0	0	0	0	0	0	0
Har_Porp_N1	19	0	0	0	0	0	0	0	0	0
Har_Porp_N1	20	0	0	0	0	0	0	0	0	0
Har_Porp_N1	21	0	0	0	0	0	0	0	0	0
Har_Porp_N1	22	0	0	0	0	0	0	0	0	0
Har_Porp_N1	23	0	0	0	0	0	0	0	0	0
Har_Porp_N1	24	0	0	0	0	0	0	0	0	0
Har_Porp_N1	25	0	0	0	0	0	0	0	0	0
Har_Porp_N1	26	0	0	0	0	0	0	0	0	0
Har_Porp_N1	27	0	0	0	0	0	0	0	0	0
Har_Porp_N1	28	0	0	0	0	0	0	0	0	0
Har_Porp_N2	0	0	0	0	0	0	0	0	0	0
Har_Porp_N2	1	0.0030119	0	0	0	0	0	0	0	0
Har_Porp_N2	2	0.010596	0	0	0	0	0	0	0	0
Har_Porp_N2	3	0.0039894	0	0	0	0	0	0	0	0
Har_Porp_N2	4	0.00098822	0	0	0	0	0	0	0	0
Har_Porp_N2	5	7.4408e-05	0	0	0	0	0	0	0	0
Har_Porp_N2	6	0	0	0	0	0	0	0	0	0
Har_Porp_N2	7	0	0	0	0	0	0	0	0	0
Har_Porp_N2	8	0	0	0	0	0	0	0	0	0
Har_Porp_N2	9	0	0	0	0	0	0	0	0	0
Har_Porp_N2	10	0	0	0	0	0	0	0	0	0
Har_Porp_N2	11	0	0	0	0	0	0	0	0	0
Har_Porp_N2	12	0	0	0	0	0	0	0	0	0
Har_Porp_N2	13	0.00054732	0	0	0	0	0	0	0	0
Har_Porp_N2	14	0.00033626	0	0	0	0	0	0	0	0
Har_Porp_N2	15	0	0	0	0	0	0	0	0	0
Har_Porp_N2	16	0	0	0	0	0	0	0	0	0
Har_Porp_N2	17	0	0	0	0	0	0	0	0	0
Har_Porp_N2	18	0	0	0	0	0	0	0	0	0
Har_Porp_N2	19	0	0	0	0	0	0	0	0	0
Har_Porp_N2	20	0	0	0	0	0	0	0	0	0
Har_Porp_N2	21	0	0	0	0	0	0	0	0	0
Har_Porp_N2	22	0	0	0	0	0	0	0	0	0
Har_Porp_N2	23	0	0	0	0	0	0	0	0	0
Har_Porp_N2	24	0	0	0	0	0	0	0	0	0
Har_Porp_N2	25	0	0	0	0	0	0	0	0	0
Har_Porp_N2	26	0	0	0	0	0	0	0	0	0
Har_Porp_N2	27	0	0	0	0	0	0	0	0	0
Har_Porp_N2	28	0	0	0	0	0	0	0	0	0
Har_Porp_N3	0	0	0	0	0	0	0	0	0	0
Har_Porp_N3	1	0.0025944	0	0	0	0	0	0	0	0
Har_Porp_N3	2	0.0091272	0	0	0	0	0	0	0	0
Har_Porp_N3	3	0.0034365	0	0	0	0	0	0	0	0
Har_Porp_N3	4	0.00085124	0	0	0	0	0	0	0	0
Har_Porp_N3	5	6.418e-05	0	0	0	0	0	0	0	0
Har_Porp_N3	6	0	0	0	0	0	0	0	0	0
Har_Porp_N3	7	0	0	0	0	0	0	0	0	0
Har_Porp_N3	8	0	0	0	0	0	0	0	0	0
Har_Porp_N3	9	0	0	0	0	0	0	0	0	0
Har_Porp_N3	10	0	0	0	0	0	0	0	0	0
Har_Porp_N3	11	0	0	0	0	0	0	0	0	0
Har_Porp_N3	12	0	0	0	0	0	0	0	0	0
Har_Porp_N3	13	0.00047784	0	0	0	0	0	0	0	0
Har_Porp_N3	14	0.00028835	0	0	0	0	0	0	0	0
Har_Porp_N3	15	0	0	0	0	0	0	0	0	0
Har_Porp_N3	16	0	0	0	0	0	0	0	0	0
Har_Porp_N3	17	0	0	0	0	0	0	0	0	0
Har_Porp_N3	18	0	0	0	0	0	0	0	0	0
Har_Porp_N3	19	0	0	0	0	0	0	0	0	0
Har_Porp_N3	20	0	0	0	0	0	0	0	0	0
Har_Porp_N3	21	0	0	0	0	0	0	0	0	0
Har_Porp_N3	22	0	0	0	0	0	0	0	0	0
Har_Porp_N3	23	0	0	0	0	0	0	0	0	0
Har_Porp_N3	24	0	0	0	0	0	0	0	0	0
Har_Porp_N3	25	0	0	0	0	0	0	0	0	0
Har_Porp_N3	26	0	0	0	0	0	0	0	0	0
Har_Porp_N3	27	0	0	0	0	0	0	0	0	0
Har_Porp_N3	28	0	0	0	0	0	0	0	0	0
Har_Porp_N4	0	0	0	0	0	0	0	0	0	0
Har_Porp_N4	1	0.0020333	0	0	0	0	0	0	0	0
Har_Porp_N4	2	0.0071532	0	0	0	0	0	0	0	0
Har_Porp_N4	3	0.0026934	0	0	0	0	0	0	0	0
Har_Porp_N4	4	0.00066714	0	0	0	0	0	0	0	0
Har_Porp_N4	5	5.0405e-05	0	0	0	0	0	0	0	0
Har_Porp_N4	6	0	0	0	0	0	0	0	0	0
Har_Porp_N4	7	0	0	0	0	0	0	0	0	0
Har_Porp_N4	8	0	0	0	0	0	0	0	0	0
Har_Porp_N4	9	0	0	0	0	0	0	0	0	0
Har_Porp_N4	10	0	0	0	0	0	0	0	0	0
Har_Porp_N4	11	0	0	0	0	0	0	0	0	0
Har_Porp_N4	12	0	0	0	0	0	0	0	0	0
Har_Porp_N4	13	0.0003682	0	0	0	0	0	0	0	0
Har_Porp_N4	14	0.00022727	0	0	0	0	0	0	0	0
Har_Porp_N4	15	0	0	0	0	0	0	0	0	0
Har_Porp_N4	16	0	0	0	0	0	0	0	0	0
Har_Porp_N4	17	0	0	0	0	0	0	0	0	0
Har_Porp_N4	18	0	0	0	0	0	0	0	0	0
Har_Porp_N4	19	0	0	0	0	0	0	0	0	0
Har_Porp_N4	20	0	0	0	0	0	0	0	0	0
Har_Porp_N4	21	0	0	0	0	0	0	0	0	0
Har_Porp_N4	22	0	0	0	0	0	0	0	0	0
Har_Porp_N4	23	0	0	0	0	0	0	0	0	0
Har_Porp_N4	24	0	0	0	0	0	0	0	0	0
Har_Porp_N4	25	0	0	0	0	0	0	0	0	0
Har_Porp_N4	26	0	0	0	0	0	0	0	0	0
Har_Porp_N4	27	0	0	0	0	0	0	0	0	0
Har_Porp_N4	28	0	0	0	0	0	0	0	0	0
Har_Porp_N5	0	0	0	0	0	0	0	0	0	0
Har_Porp_N5	1	0.001454	0	0	0	0	0	0	0	0
Har_Porp_N5	2	0.0051152	0	0	0	0	0	0	0	0
Har_Porp_N5	3	0.0019262	0	0	0	0	0	0	0	0
Har_Porp_N5	4	0.00047707	0	0	0	0	0	0	0	0
Har_Porp_N5	5	3.618e-05	0	0	0	0	0	0	0	0
Har_Porp_N5	6	0	0	0	0	0	0	0	0	0
Har_Porp_N5	7	0	0	0	0	0	0	0	0	0
Har_Porp_N5	8	0	0	0	0	0	0	0	0	0
Har_Porp_N5	9	0	0	0	0	0	0	0	0	0
Har_Porp_N5	10	0	0	0	0	0	0	0	0	0
Har_Porp_N5	11	0	0	0	0	0	0	0	0	0
Har_Porp_N5	12	0	0	0	0	0	0	0	0	0
Har_Porp_N5	13	0.00026938	0	0	0	0	0	0	0	0
Har_Porp_N5	14	0.00016128	0	0	0	0	0	0	0	0
Har_Porp_N5	15	0	0	0	0	0	0	0	0	0
Har_Porp_N5	16	0	0	0	0	0	0	0	0	0
Har_Porp_N5	17	0	0	0	0	0	0	0	0	0
Har_Porp_N5	18	0	0	0	0	0	0	0	0	0
Har_Porp_N5	19	0	0	0	0	0	0	0	0	0
Har_Porp_N5	20	0	0	0	0	0	0	0	0	0
Har_Porp_N5	21	0	0	0	0	0	0	0	0	0
Har_Porp_N5	22	0	0	0	0	0	0	0	0	0
Har_Porp_N5	23	0	0	0	0	0	0	0	0	0
Har_Porp_N5	24	0	0	0	0	0	0	0	0	0
Har_Porp_N5	25	0	0	0	0	0	0	0	0	0
Har_Porp_N5	26	0	0	0	0	0	0	0	0	0
Har_Porp_N5	27	0	0	0	0	0	0	0	0	0
Har_Porp_N5	28	0	0	0	0	0	0	0	0	0
Har_Porp_N6	0	0	0	0	0	0	0	0	0	0
Har_Porp_N6	1	0.00073036	0	0	0	0	0	0	0	0
Har_Porp_N6	2	0.0025598	0	0	0	0	0	0	0	0
Har_Porp_N6	3	0.00096327	0	0	0	0	0	0	0	0
Har_Porp_N6	4	0.00023857	0	0	0	0	0	0	0	0
Har_Porp_N6	5	1.8093e-05	0	0	0	0	0	0	0	0
Har_Porp_N6	6	0	0	0	0	0	0	0	0	0
Har_Porp_N6	7	0	0	0	0	0	0	0	0	0
Har_Porp_N6	8	0	0	0	0	0	0	0	0	0
Har_Porp_N6	9	0	0	0	0	0	0	0	0	0
Har_Porp_N6	10	0	0	0	0	0	0	0	0	0
Har_Porp_N6	11	0	0	0	0	0	0	0	0	0
Har_Porp_N6	12	0	0	0	0	0	0	0	0	0
Har_Porp_N6	13	0.00012762	0	0	0	0	0	0	0	0
Har_Porp_N6	14	8.0656e-05	0	0	0	0	0	0	0	0
Har_Porp_N6	15	0	0	0	0	0	0	0	0	0
Har_Porp_N6	16	0	0	0	0	0	0	0	0	0
Har_Porp_N6	17	0	0	0	0	0	0	0	0	0
Har_Porp_N6	18	0	0	0	0	0	0	0	0	0
Har_Porp_N6	19	0	0	0	0	0	0	0	0	0
Har_Porp_N6	20	0	0	0	0	0	0	0	0	0
Har_Porp_N6	21	0	0	0	0	0	0	0	0	0
Har_Porp_N6	22	0	0	0	0	0	0	0	0	0
Har_Porp_N6	23	0	0	0	0	0	0	0	0	0
Har_Porp_N6	24	0	0	0	0	0	0	0	0	0
Har_Porp_N6	25	0	0	0	0	0	0	0	0	0
Har_Porp_N6	26	0	0	0	0	0	0	0	0	0
Har_Porp_N6	27	0	0	0	0	0	0	0	0	0
Har_Porp_N6	28	0	0	0	0	0	0	0	0	0
Har_Porp_N7	0	0	0	0	0	0	0	0	0	0
Har_Porp_N7	1	0.0004072	0	0	0	0	0	0	0	0
Har_Porp_N7	2	0.0014325	0	0	0	0	0	0	0	0
Har_Porp_N7	3	0.00053986	0	0	0	0	0	0	0	0
Har_Porp_N7	4	0.00013361	0	0	0	0	0	0	0	0
Har_Porp_N7	5	1.0475e-05	0	0	0	0	0	0	0	0
Har_Porp_N7	6	0	0	0	0	0	0	0	0	0
Har_Porp_N7	7	0	0	0	0	0	0	0	0	0
Har_Porp_N7	8	0	0	0	0	0	0	0	0	0
Har_Porp_N7	9	0	0	0	0	0	0	0	0	0
Har_Porp_N7	10	0	0	0	0	0	0	0	0	0
Har_Porp_N7	11	0	0	0	0	0	0	0	0	0
Har_Porp_N7	12	0	0	0	0	0	0	0	0	0
Har_Porp_N7	13	7.0902e-05	0	0	0	0	0	0	0	0
Har_Porp_N7	14	4.609e-05	0	0	0	0	0	0	0	0
Har_Porp_N7	15	0	0	0	0	0	0	0	0	0
Har_Porp_N7	16	0	0	0	0	0	0	0	0	0
Har_Porp_N7	17	0	0	0	0	0	0	0	0	0
Har_Porp_N7	18	0	0	0	0	0	0	0	0	0
Har_Porp_N7	19	0	0	0	0	0	0	0	0	0
Har_Porp_N7	20	0	0	0	0	0	0	0	0	0
Har_Porp_N7	21	0	0	0	0	0	0	0	0	0
Har_Porp_N7	22	0	0	0	0	0	0	0	0	0
Har_Porp_N7	23	0	0	0	0	0	0	0	0	0
Har_Porp_N7	24	0	0	0	0	0	0	0	0	0
Har_Porp_N7	25	0	0	0	0	0	0	0	0	0
Har_Porp_N7	26	0	0	0	0	0	0	0	0	0
Har_Porp_N7	27	0	0	0	0	0	0	0	0	0
Har_Porp_N7	28	0	0	0	0	0	0	0	0	0
Har_Porp_N8	0	0	0	0	0	0	0	0	0	0
Har_Porp_N8	1	0.00017452	0	0	0	0	0	0	0	0
Har_Porp_N8	2	0.00061395	0	0	0	0	0	0	0	0
Har_Porp_N8	3	0.00023169	0	0	0	0	0	0	0	0
Har_Porp_N8	4	5.726e-05	0	0	0	0	0	0	0	0
Har_Porp_N8	5	4.7615e-06	0	0	0	0	0	0	0	0
Har_Porp_N8	6	0	0	0	0	0	0	0	0	0
Har_Porp_N8	7	0	0	0	0	0	0	0	0	0
Har_Porp_N8	8	0	0	0	0	0	0	0	0	0
Har_Porp_N8	9	0	0	0	0	0	0	0	0	0
Har_Porp_N8	10	0	0	0	0	0	0	0	0	0
Har_Porp_N8	11	0	0	0	0	0	0	0	0	0
Har_Porp_N8	12	0	0	0	0	0	0	0	0	0
Har_Porp_N8	13	2.8361e-05	0	0	0	0	0	0	0	0
Har_Porp_N8	14	2.0164e-05	0	0	0	0	0	0	0	0
Har_Porp_N8	15	0	0	0	0	0	0	0	0	0
Har_Porp_N8	16	0	0	0	0	0	0	0	0	0
Har_Porp_N8	17	0	0	0	0	0	0	0	0	0
Har_Porp_N8	18	0	0	0	0	0	0	0	0	0
Har_Porp_N8	19	0	0	0	0	0	0	0	0	0
Har_Porp_N8	20	0	0	0	0	0	0	0	0	0
Har_Porp_N8	21	0	0	0	0	0	0	0	0	0
Har_Porp_N8	22	0	0	0	0	0	0	0	0	0
Har_Porp_N8	23	0	0	0	0	0	0	0	0	0
Har_Porp_N8	24	0	0	0	0	0	0	0	0	0
Har_Porp_N8	25	0	0	0	0	0	0	0	0	0
Har_Porp_N8	26	0	0	0	0	0	0	0	0	0
Har_Porp_N8	27	0	0	0	0	0	0	0	0	0
Har_Porp_N8	28	0	0	0	0	0	0	0	0	0
Har_Porp_N9	0	0	0	0	0	0	0	0	0	0
Har_Porp_N9	1	5.8172e-05	0	0	0	0	0	0	0	0
Har_Porp_N9	2	0.00020465	0	0	0	0	0	0	0	0
Har_Porp_N9	3	7.7612e-05	0	0	0	0	0	0	0	0
Har_Porp_N9	4	1.9087e-05	0	0	0	0	0	0	0	0
Har_Porp_N9	5	1.9046e-06	0	0	0	0	0	0	0	0
Har_Porp_N9	6	0	0	0	0	0	0	0	0	0
Har_Porp_N9	7	0	0	0	0	0	0	0	0	0
Har_Porp_N9	8	0	0	0	0	0	0	0	0	0
Har_Porp_N9	9	0	0	0	0	0	0	0	0	0
Har_Porp_N9	10	0	0	0	0	0	0	0	0	0
Har_Porp_N9	11	0	0	0	0	0	0	0	0	0
Har_Porp_N9	12	0	0	0	0	0	0	0	0	0
Har_Porp_N9	13	1.4181e-05	0	0	0	0	0	0	0	0
Har_Porp_N9	14	5.7613e-06	0	0	0	0	0	0	0	0
Har_Porp_N9	15	0	0	0	0	0	0	0	0	0
Har_Porp_N9	16	0	0	0	0	0	0	0	0	0
Har_Porp_N9	17	0	0	0	0	0	0	0	0	0
Har_Porp_N9	18	0	0	0	0	0	0	0	0	0
Har_Porp_N9	19	0	0	0	0	0	0	0	0	0
Har_Porp_N9	20	0	0	0	0	0	0	0	0	0
Har_Porp_N9	21	0	0	0	0	0	0	0	0	0
Har_Porp_N9	22	0	0	0	0	0	0	0	0	0
Har_Porp_N9	23	0	0	0	0	0	0	0	0	0
Har_Porp_N9	24	0	0	0	0	0	0	0	0	0
Har_Porp_N9	25	0	0	0	0	0	0	0	0	0
Har_Porp_N9	26	0	0	0	0	0	0	0	0	0
Har_Porp_N9	27	0	0	0	0	0	0	0	0	0
Har_Porp_N9	28	0	0	0	0	0	0	0	0	0
Har_Porp_N10	0	0	0	0	0	0	0	0	0	0
Har_Porp_N10	1	3.2318e-05	0	0	0	0	0	0	0	0
Har_Porp_N10	2	0.00010412	0	0	0	0	0	0	0	0
Har_Porp_N10	3	3.8806e-05	0	0	0	0	0	0	0	0
Har_Porp_N10	4	9.5433e-06	0	0	0	0	0	0	0	0
Har_Porp_N10	5	9.523e-07	0	0	0	0	0	0	0	0
Har_Porp_N10	6	0	0	0	0	0	0	0	0	0
Har_Porp_N10	7	0	0	0	0	0	0	0	0	0
Har_Porp_N10	8	0	0	0	0	0	0	0	0	0
Har_Porp_N10	9	0	0	0	0	0	0	0	0	0
Har_Porp_N10	10	0	0	0	0	0	0	0	0	0
Har_Porp_N10	11	0	0	0	0	0	0	0	0	0
Har_Porp_N10	12	0	0	0	0	0	0	0	0	0
Har_Porp_N10	13	0	0	0	0	0	0	0	0	0
Har_Porp_N10	14	2.8806e-06	0	0	0	0	0	0	0	0
Har_Porp_N10	15	0	0	0	0	0	0	0	0	0
Har_Porp_N10	16	0	0	0	0	0	0	0	0	0
Har_Porp_N10	17	0	0	0	0	0	0	0	0	0
Har_Porp_N10	18	0	0	0	0	0	0	0	0	0
Har_Porp_N10	19	0	0	0	0	0	0	0	0	0
Har_Porp_N10	20	0	0	0	0	0	0	0	0	0
Har_Porp_N10	21	0	0	0	0	0	0	0	0	0
Har_Porp_N10	22	0	0	0	0	0	0	0	0	0
Har_Porp_N10	23	0	0	0	0	0	0	0	0	0
Har_Porp_N10	24	0	0	0	0	0	0	0	0	0
Har_Porp_N10	25	0	0	0	0	0	0	0	0	0
Har_Porp_N10	26	0	0	0	0	0	0	0	0	0
Har_Porp_N10	27	0	0	0	0	0	0	0	0	0
Har_Porp_N10	28	0	0	0	0	0	0	0	0	0
Seal_N1	0	0	0	0	0	0	0	0	0	0
Seal_N1	1	0.00048717	0	0	0	0	0	0	0	0
Seal_N1	2	0	0	0	0	0	0	0	0	0
Seal_N1	3	0.0010028	0	0	0	0	0	0	0	0
Seal_N1	4	9.9902e-05	0	0	0	0	0	0	0	0
Seal_N1	5	0.00024058	0	0	0	0	0	0	0	0
Seal_N1	6	0	0	0	0	0	0	0	0	0
Seal_N1	7	0.00044531	0	0	0	0	0	0	0	0
Seal_N1	8	0.00037007	0	0	0	0	0	0	0	0
Seal_N1	9	6.3282e-05	0	0	0	0	0	0	0	0
Seal_N1	10	1.8448e-05	0	0	0	0	0	0	0	0
Seal_N1	11	0	0	0	0	0	0	0	0	0
Seal_N1	12	0.00022665	0	0	0	0	0	0	0	0
Seal_N1	13	0.00020782	0	0	0	0	0	0	0	0
Seal_N1	14	0	0	0	0	0	0	0	0	0
Seal_N1	15	0.00018235	0	0	0	0	0	0	0	0
Seal_N1	16	0	0	0	0	0	0	0	0	0
Seal_N1	17	4.5868e-07	0	0	0	0	0	0	0	0
Seal_N1	18	0	0	0	0	0	0	0	0	0
Seal_N1	19	0.00046418	0	0	0	0	0	0	0	0
Seal_N1	20	6.1943e-05	0	0	0	0	0	0	0	0
Seal_N1	21	0.0013663	0	0	0	0	0	0	0	0
Seal_N1	22	0.00033692	0	0	0	0	0	0	0	0
Seal_N1	23	2.811e-05	0	0	0	0	0	0	0	0
Seal_N1	24	2.8997e-05	0	0	0	0	0	0	0	0
Seal_N1	25	5.7646e-05	0	0	0	0	0	0	0	0
Seal_N1	26	0.00016554	0	0	0	0	0	0	0	0
Seal_N1	27	0	0	0	0	0	0	0	0	0
Seal_N1	28	0	0	0	0	0	0	0	0	0
Seal_N2	0	0	0	0	0	0	0	0	0	0
Seal_N2	1	0.0015268	0	0	0	0	0	0	0	0
Seal_N2	2	0	0	0	0	0	0	0	0	0
Seal_N2	3	0.0031219	0	0	0	0	0	0	0	0
Seal_N2	4	0.00031167	0	0	0	0	0	0	0	0
Seal_N2	5	0.00074897	0	0	0	0	0	0	0	0
Seal_N2	6	0	0	0	0	0	0	0	0	0
Seal_N2	7	0.0013862	0	0	0	0	0	0	0	0
Seal_N2	8	0.0011529	0	0	0	0	0	0	0	0
Seal_N2	9	0.00019776	0	0	0	0	0	0	0	0
Seal_N2	10	5.7574e-05	0	0	0	0	0	0	0	0
Seal_N2	11	0	0	0	0	0	0	0	0	0
Seal_N2	12	0.00070664	0	0	0	0	0	0	0	0
Seal_N2	13	0.00064709	0	0	0	0	0	0	0	0
Seal_N2	14	0	0	0	0	0	0	0	0	0
Seal_N2	15	0.00056866	0	0	0	0	0	0	0	0
Seal_N2	16	0	0	0	0	0	0	0	0	0
Seal_N2	17	1.7642e-06	0	0	0	0	0	0	0	0
Seal_N2	18	0	0	0	0	0	0	0	0	0
Seal_N2	19	0.0014398	0	0	0	0	0	0	0	0
Seal_N2	20	0.00019272	0	0	0	0	0	0	0	0
Seal_N2	21	0.0042544	0	0	0	0	0	0	0	0
Seal_N2	22	0.0010489	0	0	0	0	0	0	0	0
Seal_N2	23	8.7747e-05	0	0	0	0	0	0	0	0
Seal_N2	24	8.9224e-05	0	0	0	0	0	0	0	0
Seal_N2	25	0.00017933	0	0	0	0	0	0	0	0
Seal_N2	26	0.00051596	0	0	0	0	0	0	0	0
Seal_N2	27	0	0	0	0	0	0	0	0	0
Seal_N2	28	0	0	0	0	0	0	0	0	0
Seal_N3	0	0	0	0	0	0	0	0	0	0
Seal_N3	1	0.0021448	0	0	0	0	0	0	0	0
Seal_N3	2	0	0	0	0	0	0	0	0	0
Seal_N3	3	0.0044267	0	0	0	0	0	0	0	0
Seal_N3	4	0.00043868	0	0	0	0	0	0	0	0
Seal_N3	5	0.0010629	0	0	0	0	0	0	0	0
Seal_N3	6	0	0	0	0	0	0	0	0	0
Seal_N3	7	0.0019616	0	0	0	0	0	0	0	0
Seal_N3	8	0.0016316	0	0	0	0	0	0	0	0
Seal_N3	9	0.00027842	0	0	0	0	0	0	0	0
Seal_N3	10	8.1442e-05	0	0	0	0	0	0	0	0
Seal_N3	11	0	0	0	0	0	0	0	0	0
Seal_N3	12	0.001002	0	0	0	0	0	0	0	0
Seal_N3	13	0.00091665	0	0	0	0	0	0	0	0
Seal_N3	14	0	0	0	0	0	0	0	0	0
Seal_N3	15	0.00080645	0	0	0	0	0	0	0	0
Seal_N3	16	0	0	0	0	0	0	0	0	0
Seal_N3	17	2.8324e-06	0	0	0	0	0	0	0	0
Seal_N3	18	0	0	0	0	0	0	0	0	0
Seal_N3	19	0.0020496	0	0	0	0	0	0	0	0
Seal_N3	20	0.00027308	0	0	0	0	0	0	0	0
Seal_N3	21	0.0060307	0	0	0	0	0	0	0	0
Seal_N3	22	0.0014829	0	0	0	0	0	0	0	0
Seal_N3	23	0.00012327	0	0	0	0	0	0	0	0
Seal_N3	24	0.00012534	0	0	0	0	0	0	0	0
Seal_N3	25	0.0002565	0	0	0	0	0	0	0	0
Seal_N3	26	0.00073044	0	0	0	0	0	0	0	0
Seal_N3	27	0	0	0	0	0	0	0	0	0
Seal_N3	28	0	0	0	0	0	0	0	0	0
Seal_N4	0	0	0	0	0	0	0	0	0	0
Seal_N4	1	0.0021647	0	0	0	0	0	0	0	0
Seal_N4	2	0	0	0	0	0	0	0	0	0
Seal_N4	3	0.0044435	0	0	0	0	0	0	0	0
Seal_N4	4	0.00044112	0	0	0	0	0	0	0	0
Seal_N4	5	0.0010664	0	0	0	0	0	0	0	0
Seal_N4	6	0	0	0	0	0	0	0	0	0
Seal_N4	7	0.0019705	0	0	0	0	0	0	0	0
Seal_N4	8	0.0016404	0	0	0	0	0	0	0	0
Seal_N4	9	0.00027877	0	0	0	0	0	0	0	0
Seal_N4	10	8.1905e-05	0	0	0	0	0	0	0	0
Seal_N4	11	0	0	0	0	0	0	0	0	0
Seal_N4	12	0.0010042	0	0	0	0	0	0	0	0
Seal_N4	13	0.00089046	0	0	0	0	0	0	0	0
Seal_N4	14	0	0	0	0	0	0	0	0	0
Seal_N4	15	0.00081296	0	0	0	0	0	0	0	0
Seal_N4	16	0	0	0	0	0	0	0	0	0
Seal_N4	17	3.4393e-06	0	0	0	0	0	0	0	0
Seal_N4	18	0	0	0	0	0	0	0	0	0
Seal_N4	19	0.0020584	0	0	0	0	0	0	0	0
Seal_N4	20	0.0002741	0	0	0	0	0	0	0	0
Seal_N4	21	0.0060526	0	0	0	0	0	0	0	0
Seal_N4	22	0.0014907	0	0	0	0	0	0	0	0
Seal_N4	23	0.00012524	0	0	0	0	0	0	0	0
Seal_N4	24	0.00013045	0	0	0	0	0	0	0	0
Seal_N4	25	0.00025426	0	0	0	0	0	0	0	0
Seal_N4	26	0.00073239	0	0	0	0	0	0	0	0
Seal_N4	27	0	0	0	0	0	0	0	0	0
Seal_N4	28	0	0	0	0	0	0	0	0	0
Seal_N5	0	0	0	0	0	0	0	0	0	0
Seal_N5	1	0.0019128	0	0	0	0	0	0	0	0
Seal_N5	2	0	0	0	0	0	0	0	0	0
Seal_N5	3	0.0038974	0	0	0	0	0	0	0	0
Seal_N5	4	0.00038924	0	0	0	0	0	0	0	0
Seal_N5	5	0.00093219	0	0	0	0	0	0	0	0
Seal_N5	6	0	0	0	0	0	0	0	0	0
Seal_N5	7	0.0017286	0	0	0	0	0	0	0	0
Seal_N5	8	0.0014365	0	0	0	0	0	0	0	0
Seal_N5	9	0.00024513	0	0	0	0	0	0	0	0
Seal_N5	10	7.1923e-05	0	0	0	0	0	0	0	0
Seal_N5	11	0	0	0	0	0	0	0	0	0
Seal_N5	12	0.00088215	0	0	0	0	0	0	0	0
Seal_N5	13	0.00080704	0	0	0	0	0	0	0	0
Seal_N5	14	0	0	0	0	0	0	0	0	0
Seal_N5	15	0.00070332	0	0	0	0	0	0	0	0
Seal_N5	16	0	0	0	0	0	0	0	0	0
Seal_N5	17	3.7405e-06	0	0	0	0	0	0	0	0
Seal_N5	18	0	0	0	0	0	0	0	0	0
Seal_N5	19	0.0017909	0	0	0	0	0	0	0	0
Seal_N5	20	0.00024043	0	0	0	0	0	0	0	0
Seal_N5	21	0.0053096	0	0	0	0	0	0	0	0
Seal_N5	22	0.0013056	0	0	0	0	0	0	0	0
Seal_N5	23	0.00010963	0	0	0	0	0	0	0	0
Seal_N5	24	0.00011823	0	0	0	0	0	0	0	0
Seal_N5	25	0.00022122	0	0	0	0	0	0	0	0
Seal_N5	26	0.00064396	0	0	0	0	0	0	0	0
Seal_N5	27	0	0	0	0	0	0	0	0	0
Seal_N5	28	0	0	0	0	0	0	0	0	0
Seal_N6	0	0	0	0	0	0	0	0	0	0
Seal_N6	1	0.0016416	0	0	0	0	0	0	0	0
Seal_N6	2	0	0	0	0	0	0	0	0	0
Seal_N6	3	0.0033976	0	0	0	0	0	0	0	0
Seal_N6	4	0.00033819	0	0	0	0	0	0	0	0
Seal_N6	5	0.00081557	0	0	0	0	0	0	0	0
Seal_N6	6	0	0	0	0	0	0	0	0	0
Seal_N6	7	0.0015055	0	0	0	0	0	0	0	0
Seal_N6	8	0.0012564	0	0	0	0	0	0	0	0
Seal_N6	9	0.00021423	0	0	0	0	0	0	0	0
Seal_N6	10	6.2316e-05	0	0	0	0	0	0	0	0
Seal_N6	11	0	0	0	0	0	0	0	0	0
Seal_N6	12	0.00077018	0	0	0	0	0	0	0	0
Seal_N6	13	0.00067004	0	0	0	0	0	0	0	0
Seal_N6	14	0	0	0	0	0	0	0	0	0
Seal_N6	15	0.00062563	0	0	0	0	0	0	0	0
Seal_N6	16	0	0	0	0	0	0	0	0	0
Seal_N6	17	0	0	0	0	0	0	0	0	0
Seal_N6	18	0	0	0	0	0	0	0	0	0
Seal_N6	19	0.0015629	0	0	0	0	0	0	0	0
Seal_N6	20	0.00020982	0	0	0	0	0	0	0	0
Seal_N6	21	0.0046295	0	0	0	0	0	0	0	0
Seal_N6	22	0.0011391	0	0	0	0	0	0	0	0
Seal_N6	23	9.6538e-05	0	0	0	0	0	0	0	0
Seal_N6	24	9.8163e-05	0	0	0	0	0	0	0	0
Seal_N6	25	0.00019371	0	0	0	0	0	0	0	0
Seal_N6	26	0.00056094	0	0	0	0	0	0	0	0
Seal_N6	27	0	0	0	0	0	0	0	0	0
Seal_N6	28	0	0	0	0	0	0	0	0	0
Seal_N7	0	0	0	0	0	0	0	0	0	0
Seal_N7	1	0.0013973	0	0	0	0	0	0	0	0
Seal_N7	2	0	0	0	0	0	0	0	0	0
Seal_N7	3	0.0028785	0	0	0	0	0	0	0	0
Seal_N7	4	0.00028653	0	0	0	0	0	0	0	0
Seal_N7	5	0.00069193	0	0	0	0	0	0	0	0
Seal_N7	6	0	0	0	0	0	0	0	0	0
Seal_N7	7	0.0012772	0	0	0	0	0	0	0	0
Seal_N7	8	0.0010634	0	0	0	0	0	0	0	0
Seal_N7	9	0.00018377	0	0	0	0	0	0	0	0
Seal_N7	10	5.2912e-05	0	0	0	0	0	0	0	0
Seal_N7	11	0	0	0	0	0	0	0	0	0
Seal_N7	12	0.00065006	0	0	0	0	0	0	0	0
Seal_N7	13	0.00059607	0	0	0	0	0	0	0	0
Seal_N7	14	0	0	0	0	0	0	0	0	0
Seal_N7	15	0.00053006	0	0	0	0	0	0	0	0
Seal_N7	16	0	0	0	0	0	0	0	0	0
Seal_N7	17	0	0	0	0	0	0	0	0	0
Seal_N7	18	0	0	0	0	0	0	0	0	0
Seal_N7	19	0.0013313	0	0	0	0	0	0	0	0
Seal_N7	20	0.00017745	0	0	0	0	0	0	0	0
Seal_N7	21	0.0039153	0	0	0	0	0	0	0	0
Seal_N7	22	0.00096884	0	0	0	0	0	0	0	0
Seal_N7	23	8.0623e-05	0	0	0	0	0	0	0	0
Seal_N7	24	8.7326e-05	0	0	0	0	0	0	0	0
Seal_N7	25	0.00016777	0	0	0	0	0	0	0	0
Seal_N7	26	0.0004748	0	0	0	0	0	0	0	0
Seal_N7	27	0	0	0	0	0	0	0	0	0
Seal_N7	28	0	0	0	0	0	0	0	0	0
Seal_N8	0	0	0	0	0	0	0	0	0	0
Seal_N8	1	0.0012122	0	0	0	0	0	0	0	0
Seal_N8	2	0	0	0	0	0	0	0	0	0
Seal_N8	3	0.0024857	0	0	0	0	0	0	0	0
Seal_N8	4	0.00025017	0	0	0	0	0	0	0	0
Seal_N8	5	0.00059338	0	0	0	0	0	0	0	0
Seal_N8	6	0	0	0	0	0	0	0	0	0
Seal_N8	7	0.0011015	0	0	0	0	0	0	0	0
Seal_N8	8	0.00091743	0	0	0	0	0	0	0	0
Seal_N8	9	0.00015771	0	0	0	0	0	0	0	0
Seal_N8	10	4.559e-05	0	0	0	0	0	0	0	0
Seal_N8	11	0	0	0	0	0	0	0	0	0
Seal_N8	12	0.00056559	0	0	0	0	0	0	0	0
Seal_N8	13	0.00051472	0	0	0	0	0	0	0	0
Seal_N8	14	0	0	0	0	0	0	0	0	0
Seal_N8	15	0.00044856	0	0	0	0	0	0	0	0
Seal_N8	16	0	0	0	0	0	0	0	0	0
Seal_N8	17	0	0	0	0	0	0	0	0	0
Seal_N8	18	0	0	0	0	0	0	0	0	0
Seal_N8	19	0.0011465	0	0	0	0	0	0	0	0
Seal_N8	20	0.0001536	0	0	0	0	0	0	0	0
Seal_N8	21	0.0033885	0	0	0	0	0	0	0	0
Seal_N8	22	0.00083117	0	0	0	0	0	0	0	0
Seal_N8	23	7.0628e-05	0	0	0	0	0	0	0	0
Seal_N8	24	7.5408e-05	0	0	0	0	0	0	0	0
Seal_N8	25	0.00013962	0	0	0	0	0	0	0	0
Seal_N8	26	0.00040961	0	0	0	0	0	0	0	0
Seal_N8	27	0	0	0	0	0	0	0	0	0
Seal_N8	28	0	0	0	0	0	0	0	0	0
Seal_N9	0	0	0	0	0	0	0	0	0	0
Seal_N9	1	0.00070617	0	0	0	0	0	0	0	0
Seal_N9	2	0	0	0	0	0	0	0	0	0
Seal_N9	3	0.0014132	0	0	0	0	0	0	0	0
Seal_N9	4	0.00014481	0	0	0	0	0	0	0	0
Seal_N9	5	0.00034103	0	0	0	0	0	0	0	0
Seal_N9	6	0	0	0	0	0	0	0	0	0
Seal_N9	7	0.00062792	0	0	0	0	0	0	0	0
Seal_N9	8	0.00051893	0	0	0	0	0	0	0	0
Seal_N9	9	8.9437e-05	0	0	0	0	0	0	0	0
Seal_N9	10	2.6038e-05	0	0	0	0	0	0	0	0
Seal_N9	11	0	0	0	0	0	0	0	0	0
Seal_N9	12	0.00032107	0	0	0	0	0	0	0	0
Seal_N9	13	0.00025822	0	0	0	0	0	0	0	0
Seal_N9	14	0	0	0	0	0	0	0	0	0
Seal_N9	15	0.00025718	0	0	0	0	0	0	0	0
Seal_N9	16	0	0	0	0	0	0	0	0	0
Seal_N9	17	0	0	0	0	0	0	0	0	0
Seal_N9	18	0	0	0	0	0	0	0	0	0
Seal_N9	19	0.00065115	0	0	0	0	0	0	0	0
Seal_N9	20	8.7415e-05	0	0	0	0	0	0	0	0
Seal_N9	21	0.0019262	0	0	0	0	0	0	0	0
Seal_N9	22	0.00047435	0	0	0	0	0	0	0	0
Seal_N9	23	3.8975e-05	0	0	0	0	0	0	0	0
Seal_N9	24	3.7829e-05	0	0	0	0	0	0	0	0
Seal_N9	25	8.1103e-05	0	0	0	0	0	0	0	0
Seal_N9	26	0.00023445	0	0	0	0	0	0	0	0
Seal_N9	27	0	0	0	0	0	0	0	0	0
Seal_N9	28	0	0	0	0	0	0	0	0	0
Seal_N10	0	0	0	0	0	0	0	0	0	0
Seal_N10	1	0.00015716	0	0	0	0	0	0	0	0
Seal_N10	2	0	0	0	0	0	0	0	0	0
Seal_N10	3	0.00033303	0	0	0	0	0	0	0	0
Seal_N10	4	2.9006e-05	0	0	0	0	0	0	0	0
Seal_N10	5	8.1044e-05	0	0	0	0	0	0	0	0
Seal_N10	6	0	0	0	0	0	0	0	0	0
Seal_N10	7	0.00014589	0	0	0	0	0	0	0	0
Seal_N10	8	0.00012374	0	0	0	0	0	0	0	0
Seal_N10	9	2.067e-05	0	0	0	0	0	0	0	0
Seal_N10	10	6.343e-06	0	0	0	0	0	0	0	0
Seal_N10	11	0	0	0	0	0	0	0	0	0
Seal_N10	12	7.478e-05	0	0	0	0	0	0	0	0
Seal_N10	13	8.62e-05	0	0	0	0	0	0	0	0
Seal_N10	14	0	0	0	0	0	0	0	0	0
Seal_N10	15	6.439e-05	0	0	0	0	0	0	0	0
Seal_N10	16	0	0	0	0	0	0	0	0	0
Seal_N10	17	0	0	0	0	0	0	0	0	0
Seal_N10	18	0	0	0	0	0	0	0	0	0
Seal_N10	19	0.00015216	0	0	0	0	0	0	0	0
Seal_N10	20	2.0752e-05	0	0	0	0	0	0	0	0
Seal_N10	21	0.00045327	0	0	0	0	0	0	0	0
Seal_N10	22	0.00011493	0	0	0	0	0	0	0	0
Seal_N10	23	1.0645e-05	0	0	0	0	0	0	0	0
Seal_N10	24	1.2629e-05	0	0	0	0	0	0	0	0
Seal_N10	25	2.2152e-05	0	0	0	0	0	0	0	0
Seal_N10	26	5.5246e-05	0	0	0	0	0	0	0	0
Seal_N10	27	0	0	0	0	0	0	0	0	0
Seal_N10	28	0	0	0	0	0	0	0	0	0
Diving_seabird_N1	0	0	0	0	0	0	0	0	0	0
Diving_seabird_N1	1	0.006405	0	0	0	0	0	0	0	0
Diving_seabird_N1	2	0.0084349	0	0	0	0	0	0	0	0
Diving_seabird_N1	3	0.0028609	0	0	0	0	0	0	0	0
Diving_seabird_N1	4	0.0039548	0	0	0	0	0	0	0	0
Diving_seabird_N1	5	0	0	0	0	0	0	0	0	0
Diving_seabird_N1	6	0.00013877	0	0	0	0	0	0	0	0
Diving_seabird_N1	7	0.0026527	0	0	0	0	0	0	0	0
Diving_seabird_N1	8	0.00089291	0	0	0	0	0	0	0	0
Diving_seabird_N1	9	0.0019374	0	0	0	0	0	0	0	0
Diving_seabird_N1	10	0	0	0	0	0	0	0	0	0
Diving_seabird_N1	11	6.7508e-05	0	0	0	0	0	0	0	0
Diving_seabird_N1	12	0.0032286	0	0	0	0	0	0	0	0
Diving_seabird_N1	13	0.0032165	0	0	0	0	0	0	0	0
Diving_seabird_N1	14	0.0050667	0	0	0	0	0	0	0	0
Diving_seabird_N1	15	0.0028964	0	0	0	0	0	0	0	0
Diving_seabird_N1	16	0.0039917	0	0	0	0	0	0	0	0
Diving_seabird_N1	17	0.0019989	0	0	0	0	0	0	0	0
Diving_seabird_N1	18	0	0	0	0	0	0	0	0	0
Diving_seabird_N1	19	0.0037998	0	0	0	0	0	0	0	0
Diving_seabird_N1	20	6.9937e-05	0	0	0	0	0	0	0	0
Diving_seabird_N1	21	0.0027675	0	0	0	0	0	0	0	0
Diving_seabird_N1	22	0.0010048	0	0	0	0	0	0	0	0
Diving_seabird_N1	23	0	0	0	0	0	0	0	0	0
Diving_seabird_N1	24	0.0015739	0	0	0	0	0	0	0	0
Diving_seabird_N1	25	0.0021181	0	0	0	0	0	0	0	0
Diving_seabird_N1	26	0	0	0	0	0	0	0	0	0
Diving_seabird_N1	27	0	0	0	0	0	0	0	0	0
Diving_seabird_N1	28	0	0	0	0	0	0	0	0	0
Diving_seabird_N2	0	0	0	0	0	0	0	0	0	0
Diving_seabird_N2	1	0.010837	0	0	0	0	0	0	0	0
Diving_seabird_N2	2	0.014272	0	0	0	0	0	0	0	0
Diving_seabird_N2	3	0.0048412	0	0	0	0	0	0	0	0
Diving_seabird_N2	4	0.0066917	0	0	0	0	0	0	0	0
Diving_seabird_N2	5	0	0	0	0	0	0	0	0	0
Diving_seabird_N2	6	0.00023478	0	0	0	0	0	0	0	0
Diving_seabird_N2	7	0.0044887	0	0	0	0	0	0	0	0
Diving_seabird_N2	8	0.001511	0	0	0	0	0	0	0	0
Diving_seabird_N2	9	0.0032785	0	0	0	0	0	0	0	0
Diving_seabird_N2	10	0	0	0	0	0	0	0	0	0
Diving_seabird_N2	11	0.00011424	0	0	0	0	0	0	0	0
Diving_seabird_N2	12	0.005463	0	0	0	0	0	0	0	0
Diving_seabird_N2	13	0.0054437	0	0	0	0	0	0	0	0
Diving_seabird_N2	14	0.0085734	0	0	0	0	0	0	0	0
Diving_seabird_N2	15	0.0049008	0	0	0	0	0	0	0	0
Diving_seabird_N2	16	0.0067546	0	0	0	0	0	0	0	0
Diving_seabird_N2	17	0.0033825	0	0	0	0	0	0	0	0
Diving_seabird_N2	18	0	0	0	0	0	0	0	0	0
Diving_seabird_N2	19	0.0064303	0	0	0	0	0	0	0	0
Diving_seabird_N2	20	0.00011832	0	0	0	0	0	0	0	0
Diving_seabird_N2	21	0.0046827	0	0	0	0	0	0	0	0
Diving_seabird_N2	22	0.0017002	0	0	0	0	0	0	0	0
Diving_seabird_N2	23	0	0	0	0	0	0	0	0	0
Diving_seabird_N2	24	0.0026633	0	0	0	0	0	0	0	0
Diving_seabird_N2	25	0.0035841	0	0	0	0	0	0	0	0
Diving_seabird_N2	26	0	0	0	0	0	0	0	0	0
Diving_seabird_N2	27	0	0	0	0	0	0	0	0	0
Diving_seabird_N2	28	0	0	0	0	0	0	0	0	0
Diving_seabird_N3	0	0	0	0	0	0	0	0	0	0
Diving_seabird_N3	1	0.011707	0	0	0	0	0	0	0	0
Diving_seabird_N3	2	0.015416	0	0	0	0	0	0	0	0
Diving_seabird_N3	3	0.0052285	0	0	0	0	0	0	0	0
Diving_seabird_N3	4	0.0072276	0	0	0	0	0	0	0	0
Diving_seabird_N3	5	0	0	0	0	0	0	0	0	0
Diving_seabird_N3	6	0.00025366	0	0	0	0	0	0	0	0
Diving_seabird_N3	7	0.0048482	0	0	0	0	0	0	0	0
Diving_seabird_N3	8	0.0016318	0	0	0	0	0	0	0	0
Diving_seabird_N3	9	0.0035409	0	0	0	0	0	0	0	0
Diving_seabird_N3	10	0	0	0	0	0	0	0	0	0
Diving_seabird_N3	11	0.00012337	0	0	0	0	0	0	0	0
Diving_seabird_N3	12	0.0059006	0	0	0	0	0	0	0	0
Diving_seabird_N3	13	0.0058778	0	0	0	0	0	0	0	0
Diving_seabird_N3	14	0.0092604	0	0	0	0	0	0	0	0
Diving_seabird_N3	15	0.0052933	0	0	0	0	0	0	0	0
Diving_seabird_N3	16	0.0072949	0	0	0	0	0	0	0	0
Diving_seabird_N3	17	0.0036531	0	0	0	0	0	0	0	0
Diving_seabird_N3	18	0	0	0	0	0	0	0	0	0
Diving_seabird_N3	19	0.0069446	0	0	0	0	0	0	0	0
Diving_seabird_N3	20	0.00012782	0	0	0	0	0	0	0	0
Diving_seabird_N3	21	0.0050582	0	0	0	0	0	0	0	0
Diving_seabird_N3	22	0.0018366	0	0	0	0	0	0	0	0
Diving_seabird_N3	23	0	0	0	0	0	0	0	0	0
Diving_seabird_N3	24	0.0028763	0	0	0	0	0	0	0	0
Diving_seabird_N3	25	0.003871	0	0	0	0	0	0	0	0
Diving_seabird_N3	26	0	0	0	0	0	0	0	0	0
Diving_seabird_N3	27	0	0	0	0	0	0	0	0	0
Diving_seabird_N3	28	0	0	0	0	0	0	0	0	0
Diving_seabird_N4	0	0	0	0	0	0	0	0	0	0
Diving_seabird_N4	1	0.011074	0	0	0	0	0	0	0	0
Diving_seabird_N4	2	0.014582	0	0	0	0	0	0	0	0
Diving_seabird_N4	3	0.0049461	0	0	0	0	0	0	0	0
Diving_seabird_N4	4	0.0068372	0	0	0	0	0	0	0	0
Diving_seabird_N4	5	0	0	0	0	0	0	0	0	0
Diving_seabird_N4	6	0.00023996	0	0	0	0	0	0	0	0
Diving_seabird_N4	7	0.004586	0	0	0	0	0	0	0	0
Diving_seabird_N4	8	0.0015439	0	0	0	0	0	0	0	0
Diving_seabird_N4	9	0.0033494	0	0	0	0	0	0	0	0
Diving_seabird_N4	10	0	0	0	0	0	0	0	0	0
Diving_seabird_N4	11	0.0001167	0	0	0	0	0	0	0	0
Diving_seabird_N4	12	0.0055814	0	0	0	0	0	0	0	0
Diving_seabird_N4	13	0.0055618	0	0	0	0	0	0	0	0
Diving_seabird_N4	14	0.008759	0	0	0	0	0	0	0	0
Diving_seabird_N4	15	0.0050071	0	0	0	0	0	0	0	0
Diving_seabird_N4	16	0.0069011	0	0	0	0	0	0	0	0
Diving_seabird_N4	17	0.0034559	0	0	0	0	0	0	0	0
Diving_seabird_N4	18	0	0	0	0	0	0	0	0	0
Diving_seabird_N4	19	0.0065696	0	0	0	0	0	0	0	0
Diving_seabird_N4	20	0.00012089	0	0	0	0	0	0	0	0
Diving_seabird_N4	21	0.0047846	0	0	0	0	0	0	0	0
Diving_seabird_N4	22	0.0017371	0	0	0	0	0	0	0	0
Diving_seabird_N4	23	0	0	0	0	0	0	0	0	0
Diving_seabird_N4	24	0.0027205	0	0	0	0	0	0	0	0
Diving_seabird_N4	25	0.003662	0	0	0	0	0	0	0	0
Diving_seabird_N4	26	0	0	0	0	0	0	0	0	0
Diving_seabird_N4	27	0	0	0	0	0	0	0	0	0
Diving_seabird_N4	28	0	0	0	0	0	0	0	0	0
Diving_seabird_N5	0	0	0	0	0	0	0	0	0	0
Diving_seabird_N5	1	0.0095434	0	0	0	0	0	0	0	0
Diving_seabird_N5	2	0.01257	0	0	0	0	0	0	0	0
Diving_seabird_N5	3	0.004263	0	0	0	0	0	0	0	0
Diving_seabird_N5	4	0.0058934	0	0	0	0	0	0	0	0
Diving_seabird_N5	5	0	0	0	0	0	0	0	0	0
Diving_seabird_N5	6	0.00020678	0	0	0	0	0	0	0	0
Diving_seabird_N5	7	0.0039529	0	0	0	0	0	0	0	0
Diving_seabird_N5	8	0.0013305	0	0	0	0	0	0	0	0
Diving_seabird_N5	9	0.002887	0	0	0	0	0	0	0	0
Diving_seabird_N5	10	0	0	0	0	0	0	0	0	0
Diving_seabird_N5	11	0.00010061	0	0	0	0	0	0	0	0
Diving_seabird_N5	12	0.004811	0	0	0	0	0	0	0	0
Diving_seabird_N5	13	0.004795	0	0	0	0	0	0	0	0
Diving_seabird_N5	14	0.0075499	0	0	0	0	0	0	0	0
Diving_seabird_N5	15	0.0043167	0	0	0	0	0	0	0	0
Diving_seabird_N5	16	0.0059483	0	0	0	0	0	0	0	0
Diving_seabird_N5	17	0.0029788	0	0	0	0	0	0	0	0
Diving_seabird_N5	18	0	0	0	0	0	0	0	0	0
Diving_seabird_N5	19	0.0056629	0	0	0	0	0	0	0	0
Diving_seabird_N5	20	0.00010421	0	0	0	0	0	0	0	0
Diving_seabird_N5	21	0.004124	0	0	0	0	0	0	0	0
Diving_seabird_N5	22	0.0014975	0	0	0	0	0	0	0	0
Diving_seabird_N5	23	0	0	0	0	0	0	0	0	0
Diving_seabird_N5	24	0.0023452	0	0	0	0	0	0	0	0
Diving_seabird_N5	25	0.0031564	0	0	0	0	0	0	0	0
Diving_seabird_N5	26	0	0	0	0	0	0	0	0	0
Diving_seabird_N5	27	0	0	0	0	0	0	0	0	0
Diving_seabird_N5	28	0	0	0	0	0	0	0	0	0
Diving_seabird_N6	0	0	0	0	0	0	0	0	0	0
Diving_seabird_N6	1	0.007188	0	0	0	0	0	0	0	0
Diving_seabird_N6	2	0.0094643	0	0	0	0	0	0	0	0
Diving_seabird_N6	3	0.0032101	0	0	0	0	0	0	0	0
Diving_seabird_N6	4	0.0044376	0	0	0	0	0	0	0	0
Diving_seabird_N6	5	0	0	0	0	0	0	0	0	0
Diving_seabird_N6	6	0.0001557	0	0	0	0	0	0	0	0
Diving_seabird_N6	7	0.0029764	0	0	0	0	0	0	0	0
Diving_seabird_N6	8	0.0010017	0	0	0	0	0	0	0	0
Diving_seabird_N6	9	0.002174	0	0	0	0	0	0	0	0
Diving_seabird_N6	10	0	0	0	0	0	0	0	0	0
Diving_seabird_N6	11	7.5755e-05	0	0	0	0	0	0	0	0
Diving_seabird_N6	12	0.0036225	0	0	0	0	0	0	0	0
Diving_seabird_N6	13	0.0036089	0	0	0	0	0	0	0	0
Diving_seabird_N6	14	0.0056851	0	0	0	0	0	0	0	0
Diving_seabird_N6	15	0.00325	0	0	0	0	0	0	0	0
Diving_seabird_N6	16	0.0044784	0	0	0	0	0	0	0	0
Diving_seabird_N6	17	0.0022429	0	0	0	0	0	0	0	0
Diving_seabird_N6	18	0	0	0	0	0	0	0	0	0
Diving_seabird_N6	19	0.0042636	0	0	0	0	0	0	0	0
Diving_seabird_N6	20	7.8444e-05	0	0	0	0	0	0	0	0
Diving_seabird_N6	21	0.0031051	0	0	0	0	0	0	0	0
Diving_seabird_N6	22	0.0011274	0	0	0	0	0	0	0	0
Diving_seabird_N6	23	0	0	0	0	0	0	0	0	0
Diving_seabird_N6	24	0.0017654	0	0	0	0	0	0	0	0
Diving_seabird_N6	25	0.0023768	0	0	0	0	0	0	0	0
Diving_seabird_N6	26	0	0	0	0	0	0	0	0	0
Diving_seabird_N6	27	0	0	0	0	0	0	0	0	0
Diving_seabird_N6	28	0	0	0	0	0	0	0	0	0
Diving_seabird_N7	0	0	0	0	0	0	0	0	0	0
Diving_seabird_N7	1	0.0046767	0	0	0	0	0	0	0	0
Diving_seabird_N7	2	0.0061587	0	0	0	0	0	0	0	0
Diving_seabird_N7	3	0.0020891	0	0	0	0	0	0	0	0
Diving_seabird_N7	4	0.0028878	0	0	0	0	0	0	0	0
Diving_seabird_N7	5	0	0	0	0	0	0	0	0	0
Diving_seabird_N7	6	0.00010132	0	0	0	0	0	0	0	0
Diving_seabird_N7	7	0.0019369	0	0	0	0	0	0	0	0
Diving_seabird_N7	8	0.00065205	0	0	0	0	0	0	0	0
Diving_seabird_N7	9	0.0014144	0	0	0	0	0	0	0	0
Diving_seabird_N7	10	0	0	0	0	0	0	0	0	0
Diving_seabird_N7	11	4.9281e-05	0	0	0	0	0	0	0	0
Diving_seabird_N7	12	0.0023574	0	0	0	0	0	0	0	0
Diving_seabird_N7	13	0.0023451	0	0	0	0	0	0	0	0
Diving_seabird_N7	14	0.0036997	0	0	0	0	0	0	0	0
Diving_seabird_N7	15	0.0021149	0	0	0	0	0	0	0	0
Diving_seabird_N7	16	0.0029146	0	0	0	0	0	0	0	0
Diving_seabird_N7	17	0.0014595	0	0	0	0	0	0	0	0
Diving_seabird_N7	18	0	0	0	0	0	0	0	0	0
Diving_seabird_N7	19	0.0027752	0	0	0	0	0	0	0	0
Diving_seabird_N7	20	5.1074e-05	0	0	0	0	0	0	0	0
Diving_seabird_N7	21	0.0020209	0	0	0	0	0	0	0	0
Diving_seabird_N7	22	0.00073367	0	0	0	0	0	0	0	0
Diving_seabird_N7	23	0	0	0	0	0	0	0	0	0
Diving_seabird_N7	24	0.0011488	0	0	0	0	0	0	0	0
Diving_seabird_N7	25	0.0015464	0	0	0	0	0	0	0	0
Diving_seabird_N7	26	0	0	0	0	0	0	0	0	0
Diving_seabird_N7	27	0	0	0	0	0	0	0	0	0
Diving_seabird_N7	28	0	0	0	0	0	0	0	0	0
Diving_seabird_N8	0	0	0	0	0	0	0	0	0	0
Diving_seabird_N8	1	0.0023377	0	0	0	0	0	0	0	0
Diving_seabird_N8	2	0.0030803	0	0	0	0	0	0	0	0
Diving_seabird_N8	3	0.0010446	0	0	0	0	0	0	0	0
Diving_seabird_N8	4	0.001444	0	0	0	0	0	0	0	0
Diving_seabird_N8	5	0	0	0	0	0	0	0	0	0
Diving_seabird_N8	6	5.0733e-05	0	0	0	0	0	0	0	0
Diving_seabird_N8	7	0.00096877	0	0	0	0	0	0	0	0
Diving_seabird_N8	8	0.00032613	0	0	0	0	0	0	0	0
Diving_seabird_N8	9	0.00070768	0	0	0	0	0	0	0	0
Diving_seabird_N8	10	0	0	0	0	0	0	0	0	0
Diving_seabird_N8	11	2.4648e-05	0	0	0	0	0	0	0	0
Diving_seabird_N8	12	0.0011788	0	0	0	0	0	0	0	0
Diving_seabird_N8	13	0.001176	0	0	0	0	0	0	0	0
Diving_seabird_N8	14	0.0018498	0	0	0	0	0	0	0	0
Diving_seabird_N8	15	0.0010578	0	0	0	0	0	0	0	0
Diving_seabird_N8	16	0.0014578	0	0	0	0	0	0	0	0
Diving_seabird_N8	17	0.00072997	0	0	0	0	0	0	0	0
Diving_seabird_N8	18	0	0	0	0	0	0	0	0	0
Diving_seabird_N8	19	0.001388	0	0	0	0	0	0	0	0
Diving_seabird_N8	20	2.5522e-05	0	0	0	0	0	0	0	0
Diving_seabird_N8	21	0.0010104	0	0	0	0	0	0	0	0
Diving_seabird_N8	22	0.00036723	0	0	0	0	0	0	0	0
Diving_seabird_N8	23	0	0	0	0	0	0	0	0	0
Diving_seabird_N8	24	0.00057458	0	0	0	0	0	0	0	0
Diving_seabird_N8	25	0.00077371	0	0	0	0	0	0	0	0
Diving_seabird_N8	26	0	0	0	0	0	0	0	0	0
Diving_seabird_N8	27	0	0	0	0	0	0	0	0	0
Diving_seabird_N8	28	0	0	0	0	0	0	0	0	0
Diving_seabird_N9	0	0	0	0	0	0	0	0	0	0
Diving_seabird_N9	1	0.00070166	0	0	0	0	0	0	0	0
Diving_seabird_N9	2	0.00092449	0	0	0	0	0	0	0	0
Diving_seabird_N9	3	0.00031372	0	0	0	0	0	0	0	0
Diving_seabird_N9	4	0.00043304	0	0	0	0	0	0	0	0
Diving_seabird_N9	5	0	0	0	0	0	0	0	0	0
Diving_seabird_N9	6	1.5221e-05	0	0	0	0	0	0	0	0
Diving_seabird_N9	7	0.00029073	0	0	0	0	0	0	0	0
Diving_seabird_N9	8	9.7671e-05	0	0	0	0	0	0	0	0
Diving_seabird_N9	9	0.00021213	0	0	0	0	0	0	0	0
Diving_seabird_N9	10	0	0	0	0	0	0	0	0	0
Diving_seabird_N9	11	7.3781e-06	0	0	0	0	0	0	0	0
Diving_seabird_N9	12	0.00035362	0	0	0	0	0	0	0	0
Diving_seabird_N9	13	0.00035098	0	0	0	0	0	0	0	0
Diving_seabird_N9	14	0.00055537	0	0	0	0	0	0	0	0
Diving_seabird_N9	15	0.00031737	0	0	0	0	0	0	0	0
Diving_seabird_N9	16	0.00043737	0	0	0	0	0	0	0	0
Diving_seabird_N9	17	0.0002189	0	0	0	0	0	0	0	0
Diving_seabird_N9	18	0	0	0	0	0	0	0	0	0
Diving_seabird_N9	19	0.00041614	0	0	0	0	0	0	0	0
Diving_seabird_N9	20	7.6433e-06	0	0	0	0	0	0	0	0
Diving_seabird_N9	21	0.00030345	0	0	0	0	0	0	0	0
Diving_seabird_N9	22	0.00011001	0	0	0	0	0	0	0	0
Diving_seabird_N9	23	0	0	0	0	0	0	0	0	0
Diving_seabird_N9	24	0.0001723	0	0	0	0	0	0	0	0
Diving_seabird_N9	25	0.00023208	0	0	0	0	0	0	0	0
Diving_seabird_N9	26	0	0	0	0	0	0	0	0	0
Diving_seabird_N9	27	0	0	0	0	0	0	0	0	0
Diving_seabird_N9	28	0	0	0	0	0	0	0	0	0
Diving_seabird_N10	0	0	0	0	0	0	0	0	0	0
Diving_seabird_N10	1	0.00014033	0	0	0	0	0	0	0	0
Diving_seabird_N10	2	0.00018553	0	0	0	0	0	0	0	0
Diving_seabird_N10	3	6.2943e-05	0	0	0	0	0	0	0	0
Diving_seabird_N10	4	8.6334e-05	0	0	0	0	0	0	0	0
Diving_seabird_N10	5	0	0	0	0	0	0	0	0	0
Diving_seabird_N10	6	3.0443e-06	0	0	0	0	0	0	0	0
Diving_seabird_N10	7	5.8219e-05	0	0	0	0	0	0	0	0
Diving_seabird_N10	8	1.9446e-05	0	0	0	0	0	0	0	0
Diving_seabird_N10	9	4.2328e-05	0	0	0	0	0	0	0	0
Diving_seabird_N10	10	0	0	0	0	0	0	0	0	0
Diving_seabird_N10	11	1.4927e-06	0	0	0	0	0	0	0	0
Diving_seabird_N10	12	7.0512e-05	0	0	0	0	0	0	0	0
Diving_seabird_N10	13	6.7734e-05	0	0	0	0	0	0	0	0
Diving_seabird_N10	14	0.00011133	0	0	0	0	0	0	0	0
Diving_seabird_N10	15	6.2862e-05	0	0	0	0	0	0	0	0
Diving_seabird_N10	16	8.7296e-05	0	0	0	0	0	0	0	0
Diving_seabird_N10	17	4.3666e-05	0	0	0	0	0	0	0	0
Diving_seabird_N10	18	0	0	0	0	0	0	0	0	0
Diving_seabird_N10	19	8.3851e-05	0	0	0	0	0	0	0	0
Diving_seabird_N10	20	1.5287e-06	0	0	0	0	0	0	0	0
Diving_seabird_N10	21	6.0994e-05	0	0	0	0	0	0	0	0
Diving_seabird_N10	22	2.1894e-05	0	0	0	0	0	0	0	0
Diving_seabird_N10	23	0	0	0	0	0	0	0	0	0
Diving_seabird_N10	24	3.4281e-05	0	0	0	0	0	0	0	0
Diving_seabird_N10	25	4.6418e-05	0	0	0	0	0	0	0	0
Diving_seabird_N10	26	0	0	0	0	0	0	0	0	0
Diving_seabird_N10	27	0	0	0	0	0	0	0	0	0
Diving_seabird_N10	28	0	0	0	0	0	0	0	0	0
Surface_seabird_N1	0	0	0	0	0	0	0	0	0	0
Surface_seabird_N1	1	0.00023991	0	0	0	0	0	0	0	0
Surface_seabird_N1	2	0.00031594	0	0	0	0	0	0	0	0
Surface_seabird_N1	3	0.00010716	0	0	0	0	0	0	0	0
Surface_seabird_N1	4	0.00014813	0	0	0	0	0	0	0	0
Surface_seabird_N1	5	0	0	0	0	0	0	0	0	0
Surface_seabird_N1	6	5.1977e-06	0	0	0	0	0	0	0	0
Surface_seabird_N1	7	9.9359e-05	0	0	0	0	0	0	0	0
Surface_seabird_N1	8	3.3445e-05	0	0	0	0	0	0	0	0
Surface_seabird_N1	9	7.2566e-05	0	0	0	0	0	0	0	0
Surface_seabird_N1	10	0	0	0	0	0	0	0	0	0
Surface_seabird_N1	11	2.5286e-06	0	0	0	0	0	0	0	0
Surface_seabird_N1	12	0.00012093	0	0	0	0	0	0	0	0
Surface_seabird_N1	13	0.00012048	0	0	0	0	0	0	0	0
Surface_seabird_N1	14	0.00018978	0	0	0	0	0	0	0	0
Surface_seabird_N1	15	0.00010849	0	0	0	0	0	0	0	0
Surface_seabird_N1	16	0.00014951	0	0	0	0	0	0	0	0
Surface_seabird_N1	17	7.487e-05	0	0	0	0	0	0	0	0
Surface_seabird_N1	18	0	0	0	0	0	0	0	0	0
Surface_seabird_N1	19	0.00014233	0	0	0	0	0	0	0	0
Surface_seabird_N1	20	2.6196e-06	0	0	0	0	0	0	0	0
Surface_seabird_N1	21	0.00010366	0	0	0	0	0	0	0	0
Surface_seabird_N1	22	3.7636e-05	0	0	0	0	0	0	0	0
Surface_seabird_N1	23	0	0	0	0	0	0	0	0	0
Surface_seabird_N1	24	5.895e-05	0	0	0	0	0	0	0	0
Surface_seabird_N1	25	7.9337e-05	0	0	0	0	0	0	0	0
Surface_seabird_N1	26	0	0	0	0	0	0	0	0	0
Surface_seabird_N1	27	0	0	0	0	0	0	0	0	0
Surface_seabird_N1	28	0	0	0	0	0	0	0	0	0
Surface_seabird_N2	0	0	0	0	0	0	0	0	0	0
Surface_seabird_N2	1	0.00052493	0	0	0	0	0	0	0	0
Surface_seabird_N2	2	0.00069133	0	0	0	0	0	0	0	0
Surface_seabird_N2	3	0.0002345	0	0	0	0	0	0	0	0
Surface_seabird_N2	4	0.00032413	0	0	0	0	0	0	0	0
Surface_seabird_N2	5	0	0	0	0	0	0	0	0	0
Surface_seabird_N2	6	1.1372e-05	0	0	0	0	0	0	0	0
Surface_seabird_N2	7	0.00021742	0	0	0	0	0	0	0	0
Surface_seabird_N2	8	7.3188e-05	0	0	0	0	0	0	0	0
Surface_seabird_N2	9	0.0001588	0	0	0	0	0	0	0	0
Surface_seabird_N2	10	0	0	0	0	0	0	0	0	0
Surface_seabird_N2	11	5.5335e-06	0	0	0	0	0	0	0	0
Surface_seabird_N2	12	0.00026462	0	0	0	0	0	0	0	0
Surface_seabird_N2	13	0.00026368	0	0	0	0	0	0	0	0
Surface_seabird_N2	14	0.00041527	0	0	0	0	0	0	0	0
Surface_seabird_N2	15	0.00023738	0	0	0	0	0	0	0	0
Surface_seabird_N2	16	0.00032718	0	0	0	0	0	0	0	0
Surface_seabird_N2	17	0.00016384	0	0	0	0	0	0	0	0
Surface_seabird_N2	18	0	0	0	0	0	0	0	0	0
Surface_seabird_N2	19	0.00031147	0	0	0	0	0	0	0	0
Surface_seabird_N2	20	5.7312e-06	0	0	0	0	0	0	0	0
Surface_seabird_N2	21	0.00022682	0	0	0	0	0	0	0	0
Surface_seabird_N2	22	8.2353e-05	0	0	0	0	0	0	0	0
Surface_seabird_N2	23	0	0	0	0	0	0	0	0	0
Surface_seabird_N2	24	0.000129	0	0	0	0	0	0	0	0
Surface_seabird_N2	25	0.0001736	0	0	0	0	0	0	0	0
Surface_seabird_N2	26	0	0	0	0	0	0	0	0	0
Surface_seabird_N2	27	0	0	0	0	0	0	0	0	0
Surface_seabird_N2	28	0	0	0	0	0	0	0	0	0
Surface_seabird_N3	0	0	0	0	0	0	0	0	0	0
Surface_seabird_N3	1	0.00065245	0	0	0	0	0	0	0	0
Surface_seabird_N3	2	0.00085918	0	0	0	0	0	0	0	0
Surface_seabird_N3	3	0.0002914	0	0	0	0	0	0	0	0
Surface_seabird_N3	4	0.00040282	0	0	0	0	0	0	0	0
Surface_seabird_N3	5	0	0	0	0	0	0	0	0	0
Surface_seabird_N3	6	1.4137e-05	0	0	0	0	0	0	0	0
Surface_seabird_N3	7	0.00027021	0	0	0	0	0	0	0	0
Surface_seabird_N3	8	9.0948e-05	0	0	0	0	0	0	0	0
Surface_seabird_N3	9	0.00019734	0	0	0	0	0	0	0	0
Surface_seabird_N3	10	0	0	0	0	0	0	0	0	0
Surface_seabird_N3	11	6.8756e-06	0	0	0	0	0	0	0	0
Surface_seabird_N3	12	0.00032886	0	0	0	0	0	0	0	0
Surface_seabird_N3	13	0.00032759	0	0	0	0	0	0	0	0
Surface_seabird_N3	14	0.00051612	0	0	0	0	0	0	0	0
Surface_seabird_N3	15	0.00029502	0	0	0	0	0	0	0	0
Surface_seabird_N3	16	0.00040657	0	0	0	0	0	0	0	0
Surface_seabird_N3	17	0.0002036	0	0	0	0	0	0	0	0
Surface_seabird_N3	18	0	0	0	0	0	0	0	0	0
Surface_seabird_N3	19	0.00038705	0	0	0	0	0	0	0	0
Surface_seabird_N3	20	7.1237e-06	0	0	0	0	0	0	0	0
Surface_seabird_N3	21	0.00028191	0	0	0	0	0	0	0	0
Surface_seabird_N3	22	0.00010236	0	0	0	0	0	0	0	0
Surface_seabird_N3	23	0	0	0	0	0	0	0	0	0
Surface_seabird_N3	24	0.00016031	0	0	0	0	0	0	0	0
Surface_seabird_N3	25	0.00021574	0	0	0	0	0	0	0	0
Surface_seabird_N3	26	0	0	0	0	0	0	0	0	0
Surface_seabird_N3	27	0	0	0	0	0	0	0	0	0
Surface_seabird_N3	28	0	0	0	0	0	0	0	0	0
Surface_seabird_N4	0	0	0	0	0	0	0	0	0	0
Surface_seabird_N4	1	0.00066174	0	0	0	0	0	0	0	0
Surface_seabird_N4	2	0.0008714	0	0	0	0	0	0	0	0
Surface_seabird_N4	3	0.00029557	0	0	0	0	0	0	0	0
Surface_seabird_N4	4	0.00040858	0	0	0	0	0	0	0	0
Surface_seabird_N4	5	0	0	0	0	0	0	0	0	0
Surface_seabird_N4	6	1.4339e-05	0	0	0	0	0	0	0	0
Surface_seabird_N4	7	0.00027406	0	0	0	0	0	0	0	0
Surface_seabird_N4	8	9.2262e-05	0	0	0	0	0	0	0	0
Surface_seabird_N4	9	0.00020016	0	0	0	0	0	0	0	0
Surface_seabird_N4	10	0	0	0	0	0	0	0	0	0
Surface_seabird_N4	11	6.9736e-06	0	0	0	0	0	0	0	0
Surface_seabird_N4	12	0.00033354	0	0	0	0	0	0	0	0
Surface_seabird_N4	13	0.00033237	0	0	0	0	0	0	0	0
Surface_seabird_N4	14	0.00052343	0	0	0	0	0	0	0	0
Surface_seabird_N4	15	0.00029922	0	0	0	0	0	0	0	0
Surface_seabird_N4	16	0.0004124	0	0	0	0	0	0	0	0
Surface_seabird_N4	17	0.00020652	0	0	0	0	0	0	0	0
Surface_seabird_N4	18	0	0	0	0	0	0	0	0	0
Surface_seabird_N4	19	0.00039259	0	0	0	0	0	0	0	0
Surface_seabird_N4	20	7.2244e-06	0	0	0	0	0	0	0	0
Surface_seabird_N4	21	0.00028592	0	0	0	0	0	0	0	0
Surface_seabird_N4	22	0.0001038	0	0	0	0	0	0	0	0
Surface_seabird_N4	23	0	0	0	0	0	0	0	0	0
Surface_seabird_N4	24	0.00016258	0	0	0	0	0	0	0	0
Surface_seabird_N4	25	0.00021883	0	0	0	0	0	0	0	0
Surface_seabird_N4	26	0	0	0	0	0	0	0	0	0
Surface_seabird_N4	27	0	0	0	0	0	0	0	0	0
Surface_seabird_N4	28	0	0	0	0	0	0	0	0	0
Surface_seabird_N5	0	0	0	0	0	0	0	0	0	0
Surface_seabird_N5	1	0.00058906	0	0	0	0	0	0	0	0
Surface_seabird_N5	2	0.00077586	0	0	0	0	0	0	0	0
Surface_seabird_N5	3	0.00026313	0	0	0	0	0	0	0	0
Surface_seabird_N5	4	0.00036377	0	0	0	0	0	0	0	0
Surface_seabird_N5	5	0	0	0	0	0	0	0	0	0
Surface_seabird_N5	6	1.2763e-05	0	0	0	0	0	0	0	0
Surface_seabird_N5	7	0.00024399	0	0	0	0	0	0	0	0
Surface_seabird_N5	8	8.2123e-05	0	0	0	0	0	0	0	0
Surface_seabird_N5	9	0.0001782	0	0	0	0	0	0	0	0
Surface_seabird_N5	10	0	0	0	0	0	0	0	0	0
Surface_seabird_N5	11	6.21e-06	0	0	0	0	0	0	0	0
Surface_seabird_N5	12	0.00029696	0	0	0	0	0	0	0	0
Surface_seabird_N5	13	0.00029597	0	0	0	0	0	0	0	0
Surface_seabird_N5	14	0.00046601	0	0	0	0	0	0	0	0
Surface_seabird_N5	15	0.00026645	0	0	0	0	0	0	0	0
Surface_seabird_N5	16	0.00036715	0	0	0	0	0	0	0	0
Surface_seabird_N5	17	0.00018387	0	0	0	0	0	0	0	0
Surface_seabird_N5	18	0	0	0	0	0	0	0	0	0
Surface_seabird_N5	19	0.00034954	0	0	0	0	0	0	0	0
Surface_seabird_N5	20	6.4323e-06	0	0	0	0	0	0	0	0
Surface_seabird_N5	21	0.00025455	0	0	0	0	0	0	0	0
Surface_seabird_N5	22	9.2431e-05	0	0	0	0	0	0	0	0
Surface_seabird_N5	23	0	0	0	0	0	0	0	0	0
Surface_seabird_N5	24	0.00014476	0	0	0	0	0	0	0	0
Surface_seabird_N5	25	0.00019483	0	0	0	0	0	0	0	0
Surface_seabird_N5	26	0	0	0	0	0	0	0	0	0
Surface_seabird_N5	27	0	0	0	0	0	0	0	0	0
Surface_seabird_N5	28	0	0	0	0	0	0	0	0	0
Surface_seabird_N6	0	0	0	0	0	0	0	0	0	0
Surface_seabird_N6	1	0.00045007	0	0	0	0	0	0	0	0
Surface_seabird_N6	2	0.0005926	0	0	0	0	0	0	0	0
Surface_seabird_N6	3	0.000201	0	0	0	0	0	0	0	0
Surface_seabird_N6	4	0.00027785	0	0	0	0	0	0	0	0
Surface_seabird_N6	5	0	0	0	0	0	0	0	0	0
Surface_seabird_N6	6	9.7488e-06	0	0	0	0	0	0	0	0
Surface_seabird_N6	7	0.00018637	0	0	0	0	0	0	0	0
Surface_seabird_N6	8	6.2721e-05	0	0	0	0	0	0	0	0
Surface_seabird_N6	9	0.00013613	0	0	0	0	0	0	0	0
Surface_seabird_N6	10	0	0	0	0	0	0	0	0	0
Surface_seabird_N6	11	4.7433e-06	0	0	0	0	0	0	0	0
Surface_seabird_N6	12	0.00022682	0	0	0	0	0	0	0	0
Surface_seabird_N6	13	0.00022597	0	0	0	0	0	0	0	0
Surface_seabird_N6	14	0.00035597	0	0	0	0	0	0	0	0
Surface_seabird_N6	15	0.00020349	0	0	0	0	0	0	0	0
Surface_seabird_N6	16	0.00028041	0	0	0	0	0	0	0	0
Surface_seabird_N6	17	0.00014044	0	0	0	0	0	0	0	0
Surface_seabird_N6	18	0	0	0	0	0	0	0	0	0
Surface_seabird_N6	19	0.00026696	0	0	0	0	0	0	0	0
Surface_seabird_N6	20	4.9117e-06	0	0	0	0	0	0	0	0
Surface_seabird_N6	21	0.00019442	0	0	0	0	0	0	0	0
Surface_seabird_N6	22	7.0593e-05	0	0	0	0	0	0	0	0
Surface_seabird_N6	23	0	0	0	0	0	0	0	0	0
Surface_seabird_N6	24	0.00011054	0	0	0	0	0	0	0	0
Surface_seabird_N6	25	0.00014882	0	0	0	0	0	0	0	0
Surface_seabird_N6	26	0	0	0	0	0	0	0	0	0
Surface_seabird_N6	27	0	0	0	0	0	0	0	0	0
Surface_seabird_N6	28	0	0	0	0	0	0	0	0	0
Surface_seabird_N7	0	0	0	0	0	0	0	0	0	0
Surface_seabird_N7	1	0.00029463	0	0	0	0	0	0	0	0
Surface_seabird_N7	2	0.00038799	0	0	0	0	0	0	0	0
Surface_seabird_N7	3	0.00013161	0	0	0	0	0	0	0	0
Surface_seabird_N7	4	0.00018193	0	0	0	0	0	0	0	0
Surface_seabird_N7	5	0	0	0	0	0	0	0	0	0
Surface_seabird_N7	6	6.3832e-06	0	0	0	0	0	0	0	0
Surface_seabird_N7	7	0.00012202	0	0	0	0	0	0	0	0
Surface_seabird_N7	8	4.1079e-05	0	0	0	0	0	0	0	0
Surface_seabird_N7	9	8.9108e-05	0	0	0	0	0	0	0	0
Surface_seabird_N7	10	0	0	0	0	0	0	0	0	0
Surface_seabird_N7	11	3.1047e-06	0	0	0	0	0	0	0	0
Surface_seabird_N7	12	0.00014851	0	0	0	0	0	0	0	0
Surface_seabird_N7	13	0.00014774	0	0	0	0	0	0	0	0
Surface_seabird_N7	14	0.00023308	0	0	0	0	0	0	0	0
Surface_seabird_N7	15	0.00013324	0	0	0	0	0	0	0	0
Surface_seabird_N7	16	0.00018362	0	0	0	0	0	0	0	0
Surface_seabird_N7	17	9.1945e-05	0	0	0	0	0	0	0	0
Surface_seabird_N7	18	0	0	0	0	0	0	0	0	0
Surface_seabird_N7	19	0.00017484	0	0	0	0	0	0	0	0
Surface_seabird_N7	20	3.2176e-06	0	0	0	0	0	0	0	0
Surface_seabird_N7	21	0.00012732	0	0	0	0	0	0	0	0
Surface_seabird_N7	22	4.6221e-05	0	0	0	0	0	0	0	0
Surface_seabird_N7	23	0	0	0	0	0	0	0	0	0
Surface_seabird_N7	24	7.2374e-05	0	0	0	0	0	0	0	0
Surface_seabird_N7	25	9.7422e-05	0	0	0	0	0	0	0	0
Surface_seabird_N7	26	0	0	0	0	0	0	0	0	0
Surface_seabird_N7	27	0	0	0	0	0	0	0	0	0
Surface_seabird_N7	28	0	0	0	0	0	0	0	0	0
Surface_seabird_N8	0	0	0	0	0	0	0	0	0	0
Surface_seabird_N8	1	0.00014765	0	0	0	0	0	0	0	0
Surface_seabird_N8	2	0.00019456	0	0	0	0	0	0	0	0
Surface_seabird_N8	3	6.598e-05	0	0	0	0	0	0	0	0
Surface_seabird_N8	4	9.1206e-05	0	0	0	0	0	0	0	0
Surface_seabird_N8	5	0	0	0	0	0	0	0	0	0
Surface_seabird_N8	6	3.2044e-06	0	0	0	0	0	0	0	0
Surface_seabird_N8	7	6.1188e-05	0	0	0	0	0	0	0	0
Surface_seabird_N8	8	2.0599e-05	0	0	0	0	0	0	0	0
Surface_seabird_N8	9	4.4698e-05	0	0	0	0	0	0	0	0
Surface_seabird_N8	10	0	0	0	0	0	0	0	0	0
Surface_seabird_N8	11	1.5568e-06	0	0	0	0	0	0	0	0
Surface_seabird_N8	12	7.4455e-05	0	0	0	0	0	0	0	0
Surface_seabird_N8	13	7.4276e-05	0	0	0	0	0	0	0	0
Surface_seabird_N8	14	0.00011684	0	0	0	0	0	0	0	0
Surface_seabird_N8	15	6.6812e-05	0	0	0	0	0	0	0	0
Surface_seabird_N8	16	9.2074e-05	0	0	0	0	0	0	0	0
Surface_seabird_N8	17	4.6105e-05	0	0	0	0	0	0	0	0
Surface_seabird_N8	18	0	0	0	0	0	0	0	0	0
Surface_seabird_N8	19	8.767e-05	0	0	0	0	0	0	0	0
Surface_seabird_N8	20	1.612e-06	0	0	0	0	0	0	0	0
Surface_seabird_N8	21	6.3819e-05	0	0	0	0	0	0	0	0
Surface_seabird_N8	22	2.3195e-05	0	0	0	0	0	0	0	0
Surface_seabird_N8	23	0	0	0	0	0	0	0	0	0
Surface_seabird_N8	24	3.6291e-05	0	0	0	0	0	0	0	0
Surface_seabird_N8	25	4.8869e-05	0	0	0	0	0	0	0	0
Surface_seabird_N8	26	0	0	0	0	0	0	0	0	0
Surface_seabird_N8	27	0	0	0	0	0	0	0	0	0
Surface_seabird_N8	28	0	0	0	0	0	0	0	0	0
Surface_seabird_N9	0	0	0	0	0	0	0	0	0	0
Surface_seabird_N9	1	4.4364e-05	0	0	0	0	0	0	0	0
Surface_seabird_N9	2	5.8454e-05	0	0	0	0	0	0	0	0
Surface_seabird_N9	3	1.9836e-05	0	0	0	0	0	0	0	0
Surface_seabird_N9	4	2.738e-05	0	0	0	0	0	0	0	0
Surface_seabird_N9	5	0	0	0	0	0	0	0	0	0
Surface_seabird_N9	6	9.6241e-07	0	0	0	0	0	0	0	0
Surface_seabird_N9	7	1.8382e-05	0	0	0	0	0	0	0	0
Surface_seabird_N9	8	6.1756e-06	0	0	0	0	0	0	0	0
Surface_seabird_N9	9	1.3412e-05	0	0	0	0	0	0	0	0
Surface_seabird_N9	10	0	0	0	0	0	0	0	0	0
Surface_seabird_N9	11	4.665e-07	0	0	0	0	0	0	0	0
Surface_seabird_N9	12	2.2359e-05	0	0	0	0	0	0	0	0
Surface_seabird_N9	13	2.2192e-05	0	0	0	0	0	0	0	0
Surface_seabird_N9	14	3.5115e-05	0	0	0	0	0	0	0	0
Surface_seabird_N9	15	2.0067e-05	0	0	0	0	0	0	0	0
Surface_seabird_N9	16	2.7654e-05	0	0	0	0	0	0	0	0
Surface_seabird_N9	17	1.384e-05	0	0	0	0	0	0	0	0
Surface_seabird_N9	18	0	0	0	0	0	0	0	0	0
Surface_seabird_N9	19	2.6312e-05	0	0	0	0	0	0	0	0
Surface_seabird_N9	20	4.8327e-07	0	0	0	0	0	0	0	0
Surface_seabird_N9	21	1.9187e-05	0	0	0	0	0	0	0	0
Surface_seabird_N9	22	6.956e-06	0	0	0	0	0	0	0	0
Surface_seabird_N9	23	0	0	0	0	0	0	0	0	0
Surface_seabird_N9	24	1.0894e-05	0	0	0	0	0	0	0	0
Surface_seabird_N9	25	1.4674e-05	0	0	0	0	0	0	0	0
Surface_seabird_N9	26	0	0	0	0	0	0	0	0	0
Surface_seabird_N9	27	0	0	0	0	0	0	0	0	0
Surface_seabird_N9	28	0	0	0	0	0	0	0	0	0
Surface_seabird_N10	0	0	0	0	0	0	0	0	0	0
Surface_seabird_N10	1	8.8769e-06	0	0	0	0	0	0	0	0
Surface_seabird_N10	2	1.1736e-05	0	0	0	0	0	0	0	0
Surface_seabird_N10	3	3.9815e-06	0	0	0	0	0	0	0	0
Surface_seabird_N10	4	5.4611e-06	0	0	0	0	0	0	0	0
Surface_seabird_N10	5	0	0	0	0	0	0	0	0	0
Surface_seabird_N10	6	1.9257e-07	0	0	0	0	0	0	0	0
Surface_seabird_N10	7	3.6827e-06	0	0	0	0	0	0	0	0
Surface_seabird_N10	8	1.2301e-06	0	0	0	0	0	0	0	0
Surface_seabird_N10	9	2.6775e-06	0	0	0	0	0	0	0	0
Surface_seabird_N10	10	0	0	0	0	0	0	0	0	0
Surface_seabird_N10	11	9.4422e-08	0	0	0	0	0	0	0	0
Surface_seabird_N10	12	4.4603e-06	0	0	0	0	0	0	0	0
Surface_seabird_N10	13	4.2846e-06	0	0	0	0	0	0	0	0
Surface_seabird_N10	14	7.0421e-06	0	0	0	0	0	0	0	0
Surface_seabird_N10	15	3.9764e-06	0	0	0	0	0	0	0	0
Surface_seabird_N10	16	5.5219e-06	0	0	0	0	0	0	0	0
Surface_seabird_N10	17	2.7621e-06	0	0	0	0	0	0	0	0
Surface_seabird_N10	18	0	0	0	0	0	0	0	0	0
Surface_seabird_N10	19	5.304e-06	0	0	0	0	0	0	0	0
Surface_seabird_N10	20	9.6699e-08	0	0	0	0	0	0	0	0
Surface_seabird_N10	21	3.8582e-06	0	0	0	0	0	0	0	0
Surface_seabird_N10	22	1.3849e-06	0	0	0	0	0	0	0	0
Surface_seabird_N10	23	0	0	0	0	0	0	0	0	0
Surface_seabird_N10	24	2.1684e-06	0	0	0	0	0	0	0	0
Surface_seabird_N10	25	2.9362e-06	0	0	0	0	0	0	0	0
Surface_seabird_N10	26	0	0	0	0	0	0	0	0	0
Surface_seabird_N10	27	0	0	0	0	0	0	0	0	0
Surface_seabird_N10	28	0	0	0	0	0	0	0	0	0
Cod_N1	0	0	0	0	0	0	0	0	0	0
Cod_N1	1	0.079911	0	0	0	0	0	0	0	0
Cod_N1	2	0	0	0	0	0	0	0	0	0
Cod_N1	3	0	0	0	0	0	0	0	0	0
Cod_N1	4	0.012687	0	0	0	0	0	0	0	0
Cod_N1	5	0	0	0	0	0	0	0	0	0
Cod_N1	6	0.0020711	0	0	0	0	0	0	0	0
Cod_N1	7	0	0	0	0	0	0	0	0	0
Cod_N1	8	0	0	0	0	0	0	0	0	0
Cod_N1	9	0	0	0	0	0	0	0	0	0
Cod_N1	10	0	0	0	0	0	0	0	0	0
Cod_N1	11	0	0	0	0	0	0	0	0	0
Cod_N1	12	0	0	0	0	0	0	0	0	0
Cod_N1	13	0	0	0	0	0	0	0	0	0
Cod_N1	14	0.035614	0	0	0	0	0	0	0	0
Cod_N1	15	0	0	0	0	0	0	0	0	0
Cod_N1	16	0	0	0	0	0	0	0	0	0
Cod_N1	17	0	0	0	0	0	0	0	0	0
Cod_N1	18	0.0035909	0	0	0	0	0	0	0	0
Cod_N1	19	0	0	0	0	0	0	0	0	0
Cod_N1	20	0	0	0	0	0	0	0	0	0
Cod_N1	21	0	0	0	0	0	0	0	0	0
Cod_N1	22	0	0	0	0	0	0	0	0	0
Cod_N1	23	0	0	0	0	0	0	0	0	0
Cod_N1	24	0	0	0	0	0	0	0	0	0
Cod_N1	25	0	0	0	0	0	0	0	0	0
Cod_N1	26	0	0	0	0	0	0	0	0	0
Cod_N1	27	0	0	0	0	0	0	0	0	0
Cod_N1	28	0	0	0	0	0	0	0	0	0
Cod_N2	0	0	0	0	0	0	0	0	0	0
Cod_N2	1	0.24158	0	0	0	0	0	0	0	0
Cod_N2	2	0	0	0	0	0	0	0	0	0
Cod_N2	3	0	0	0	0	0	0	0	0	0
Cod_N2	4	0.038353	0	0	0	0	0	0	0	0
Cod_N2	5	0	0	0	0	0	0	0	0	0
Cod_N2	6	0.0062612	0	0	0	0	0	0	0	0
Cod_N2	7	0	0	0	0	0	0	0	0	0
Cod_N2	8	0	0	0	0	0	0	0	0	0
Cod_N2	9	0	0	0	0	0	0	0	0	0
Cod_N2	10	0	0	0	0	0	0	0	0	0
Cod_N2	11	0	0	0	0	0	0	0	0	0
Cod_N2	12	0	0	0	0	0	0	0	0	0
Cod_N2	13	0	0	0	0	0	0	0	0	0
Cod_N2	14	0.10767	0	0	0	0	0	0	0	0
Cod_N2	15	0	0	0	0	0	0	0	0	0
Cod_N2	16	0	0	0	0	0	0	0	0	0
Cod_N2	17	0	0	0	0	0	0	0	0	0
Cod_N2	18	0.010856	0	0	0	0	0	0	0	0
Cod_N2	19	0	0	0	0	0	0	0	0	0
Cod_N2	20	0	0	0	0	0	0	0	0	0
Cod_N2	21	0	0	0	0	0	0	0	0	0
Cod_N2	22	0	0	0	0	0	0	0	0	0
Cod_N2	23	0	0	0	0	0	0	0	0	0
Cod_N2	24	0	0	0	0	0	0	0	0	0
Cod_N2	25	0	0	0	0	0	0	0	0	0
Cod_N2	26	0	0	0	0	0	0	0	0	0
Cod_N2	27	0	0	0	0	0	0	0	0	0
Cod_N2	28	0	0	0	0	0	0	0	0	0
Cod_N3	0	0	0	0	0	0	0	0	0	0
Cod_N3	1	0	0	0	0	0	0	0	0	0
Cod_N3	2	0.044728	0	0	0	0	0	0	0	0
Cod_N3	3	0.026364	0	0	0	0	0	0	0	0
Cod_N3	4	0.021177	0	0	0	0	0	0	0	0
Cod_N3	5	0.098617	0	0	0	0	0	0	0	0
Cod_N3	6	0.024194	0	0	0	0	0	0	0	0
Cod_N3	7	0	0	0	0	0	0	0	0	0
Cod_N3	8	0	0	0	0	0	0	0	0	0
Cod_N3	9	0	0	0	0	0	0	0	0	0
Cod_N3	10	0	0	0	0	0	0	0	0	0
Cod_N3	11	0.0067806	0	0	0	0	0	0	0	0
Cod_N3	12	0.063856	0	0	0	0	0	0	0	0
Cod_N3	13	0	0	0	0	0	0	0	0	0
Cod_N3	14	0.016448	0	0	0	0	0	0	0	0
Cod_N3	15	0.018328	0	0	0	0	0	0	0	0
Cod_N3	16	0.032274	0	0	0	0	0	0	0	0
Cod_N3	17	0.0063115	0	0	0	0	0	0	0	0
Cod_N3	18	0.0023369	0	0	0	0	0	0	0	0
Cod_N3	19	0	0	0	0	0	0	0	0	0
Cod_N3	20	0	0	0	0	0	0	0	0	0
Cod_N3	21	0	0	0	0	0	0	0	0	0
Cod_N3	22	0	0	0	0	0	0	0	0	0
Cod_N3	23	0	0	0	0	0	0	0	0	0
Cod_N3	24	0	0	0	0	0	0	0	0	0
Cod_N3	25	0	0	0	0	0	0	0	0	0
Cod_N3	26	0	0	0	0	0	0	0	0	0
Cod_N3	27	0	0	0	0	0	0	0	0	0
Cod_N3	28	0	0	0	0	0	0	0	0	0
Cod_N4	0	0	0	0	0	0	0	0	0	0
Cod_N4	1	0.42948	0	0	0	0	0	0	0	0
Cod_N4	2	0	0	0	0	0	0	0	0	0
Cod_N4	3	0.021725	0	0	0	0	0	0	0	0
Cod_N4	4	0.072254	0	0	0	0	0	0	0	0
Cod_N4	5	0.047264	0	0	0	0	0	0	0	0
Cod_N4	6	0.010219	0	0	0	0	0	0	0	0
Cod_N4	7	0	0	0	0	0	0	0	0	0
Cod_N4	8	0	0	0	0	0	0	0	0	0
Cod_N4	9	0	0	0	0	0	0	0	0	0
Cod_N4	10	0	0	0	0	0	0	0	0	0
Cod_N4	11	0.0025348	0	0	0	0	0	0	0	0
Cod_N4	12	0	0	0	0	0	0	0	0	0
Cod_N4	13	0	0	0	0	0	0	0	0	0
Cod_N4	14	0.088473	0	0	0	0	0	0	0	0
Cod_N4	15	0.0082466	0	0	0	0	0	0	0	0
Cod_N4	16	0.0072608	0	0	0	0	0	0	0	0
Cod_N4	17	0.008366	0	0	0	0	0	0	0	0
Cod_N4	18	0.0073603	0	0	0	0	0	0	0	0
Cod_N4	19	0	0	0	0	0	0	0	0	0
Cod_N4	20	0	0	0	0	0	0	0	0	0
Cod_N4	21	0	0	0	0	0	0	0	0	0
Cod_N4	22	0	0	0	0	0	0	0	0	0
Cod_N4	23	0	0	0	0	0	0	0	0	0
Cod_N4	24	0	0	0	0	0	0	0	0	0
Cod_N4	25	0	0	0	0	0	0	0	0	0
Cod_N4	26	0	0	0	0	0	0	0	0	0
Cod_N4	27	0	0	0	0	0	0	0	0	0
Cod_N4	28	0	0	0	0	0	0	0	0	0
Cod_N5	0	0	0	0	0	0	0	0	0	0
Cod_N5	1	0.13973	0	0	0	0	0	0	0	0
Cod_N5	2	0	0	0	0	0	0	0	0	0
Cod_N5	3	0.032025	0	0	0	0	0	0	0	0
Cod_N5	4	0.04536	0	0	0	0	0	0	0	0
Cod_N5	5	0.023216	0	0	0	0	0	0	0	0
Cod_N5	6	0.0064496	0	0	0	0	0	0	0	0
Cod_N5	7	0	0	0	0	0	0	0	0	0
Cod_N5	8	0	0	0	0	0	0	0	0	0
Cod_N5	9	0	0	0	0	0	0	0	0	0
Cod_N5	10	0	0	0	0	0	0	0	0	0
Cod_N5	11	0.0014005	0	0	0	0	0	0	0	0
Cod_N5	12	0	0	0	0	0	0	0	0	0
Cod_N5	13	0	0	0	0	0	0	0	0	0
Cod_N5	14	0.091427	0	0	0	0	0	0	0	0
Cod_N5	15	0.032482	0	0	0	0	0	0	0	0
Cod_N5	16	0.088658	0	0	0	0	0	0	0	0
Cod_N5	17	0.020255	0	0	0	0	0	0	0	0
Cod_N5	18	0.0057983	0	0	0	0	0	0	0	0
Cod_N5	19	0	0	0	0	0	0	0	0	0
Cod_N5	20	0	0	0	0	0	0	0	0	0
Cod_N5	21	0	0	0	0	0	0	0	0	0
Cod_N5	22	0	0	0	0	0	0	0	0	0
Cod_N5	23	0	0	0	0	0	0	0	0	0
Cod_N5	24	0	0	0	0	0	0	0	0	0
Cod_N5	25	0	0	0	0	0	0	0	0	0
Cod_N5	26	0	0	0	0	0	0	0	0	0
Cod_N5	27	0	0	0	0	0	0	0	0	0
Cod_N5	28	0	0	0	0	0	0	0	0	0
Cod_N6	0	0	0	0	0	0	0	0	0	0
Cod_N6	1	0.22658	0	0	0	0	0	0	0	0
Cod_N6	2	0.012891	0	0	0	0	0	0	0	0
Cod_N6	3	0.0074413	0	0	0	0	0	0	0	0
Cod_N6	4	0.013526	0	0	0	0	0	0	0	0
Cod_N6	5	0.022226	0	0	0	0	0	0	0	0
Cod_N6	6	0.002797	0	0	0	0	0	0	0	0
Cod_N6	7	0	0	0	0	0	0	0	0	0
Cod_N6	8	0	0	0	0	0	0	0	0	0
Cod_N6	9	0	0	0	0	0	0	0	0	0
Cod_N6	10	0	0	0	0	0	0	0	0	0
Cod_N6	11	0.0012528	0	0	0	0	0	0	0	0
Cod_N6	12	0	0	0	0	0	0	0	0	0
Cod_N6	13	0	0	0	0	0	0	0	0	0
Cod_N6	14	0.025314	0	0	0	0	0	0	0	0
Cod_N6	15	0	0	0	0	0	0	0	0	0
Cod_N6	16	0.0039166	0	0	0	0	0	0	0	0
Cod_N6	17	0	0	0	0	0	0	0	0	0
Cod_N6	18	0.0038711	0	0	0	0	0	0	0	0
Cod_N6	19	0	0	0	0	0	0	0	0	0
Cod_N6	20	0.00040321	0	0	0	0	0	0	0	0
Cod_N6	21	0	0	0	0	0	0	0	0	0
Cod_N6	22	0	0	0	0	0	0	0	0	0
Cod_N6	23	0	0	0	0	0	0	0	0	0
Cod_N6	24	0	0	0	0	0	0	0	0	0
Cod_N6	25	0	0	0	0	0	0	0	0	0
Cod_N6	26	0	0	0	0	0	0	0	0	0
Cod_N6	27	0	0	0	0	0	0	0	0	0
Cod_N6	28	0	0	0	0	0	0	0	0	0
Cod_N7	0	0	0	0	0	0	0	0	0	0
Cod_N7	1	0.036931	0	0	0	0	0	0	0	0
Cod_N7	2	0.0037872	0	0	0	0	0	0	0	0
Cod_N7	3	0.0015551	0	0	0	0	0	0	0	0
Cod_N7	4	0.0047071	0	0	0	0	0	0	0	0
Cod_N7	5	0.0050087	0	0	0	0	0	0	0	0
Cod_N7	6	0.0010309	0	0	0	0	0	0	0	0
Cod_N7	7	0	0	0	0	0	0	0	0	0
Cod_N7	8	0	0	0	0	0	0	0	0	0
Cod_N7	9	0	0	0	0	0	0	0	0	0
Cod_N7	10	0	0	0	0	0	0	0	0	0
Cod_N7	11	0.00044894	0	0	0	0	0	0	0	0
Cod_N7	12	0.00036045	0	0	0	0	0	0	0	0
Cod_N7	13	0	0	0	0	0	0	0	0	0
Cod_N7	14	0.0047689	0	0	0	0	0	0	0	0
Cod_N7	15	0.019295	0	0	0	0	0	0	0	0
Cod_N7	16	0.0024291	0	0	0	0	0	0	0	0
Cod_N7	17	0.000597	0	0	0	0	0	0	0	0
Cod_N7	18	0.00063319	0	0	0	0	0	0	0	0
Cod_N7	19	0	0	0	0	0	0	0	0	0
Cod_N7	20	6.2517e-05	0	0	0	0	0	0	0	0
Cod_N7	21	0	0	0	0	0	0	0	0	0
Cod_N7	22	0	0	0	0	0	0	0	0	0
Cod_N7	23	0	0	0	0	0	0	0	0	0
Cod_N7	24	0	0	0	0	0	0	0	0	0
Cod_N7	25	0	0	0	0	0	0	0	0	0
Cod_N7	26	0	0	0	0	0	0	0	0	0
Cod_N7	27	0	0	0	0	0	0	0	0	0
Cod_N7	28	0	0	0	0	0	0	0	0	0
Cod_N8	0	0	0	0	0	0	0	0	0	0
Cod_N8	1	0.0027562	0	0	0	0	0	0	0	0
Cod_N8	2	0.00032714	0	0	0	0	0	0	0	0
Cod_N8	3	0.00019967	0	0	0	0	0	0	0	0
Cod_N8	4	0.00055071	0	0	0	0	0	0	0	0
Cod_N8	5	0.0005345	0	0	0	0	0	0	0	0
Cod_N8	6	0.00016325	0	0	0	0	0	0	0	0
Cod_N8	7	0	0	0	0	0	0	0	0	0
Cod_N8	8	0	0	0	0	0	0	0	0	0
Cod_N8	9	0	0	0	0	0	0	0	0	0
Cod_N8	10	0	0	0	0	0	0	0	0	0
Cod_N8	11	6.1033e-05	0	0	0	0	0	0	0	0
Cod_N8	12	0.00012106	0	0	0	0	0	0	0	0
Cod_N8	13	0	0	0	0	0	0	0	0	0
Cod_N8	14	0.00035696	0	0	0	0	0	0	0	0
Cod_N8	15	0.00093942	0	0	0	0	0	0	0	0
Cod_N8	16	0.00062695	0	0	0	0	0	0	0	0
Cod_N8	17	7.3061e-05	0	0	0	0	0	0	0	0
Cod_N8	18	7.876e-05	0	0	0	0	0	0	0	0
Cod_N8	19	0	0	0	0	0	0	0	0	0
Cod_N8	20	2.1579e-05	0	0	0	0	0	0	0	0
Cod_N8	21	0	0	0	0	0	0	0	0	0
Cod_N8	22	0	0	0	0	0	0	0	0	0
Cod_N8	23	0	0	0	0	0	0	0	0	0
Cod_N8	24	0	0	0	0	0	0	0	0	0
Cod_N8	25	0	0	0	0	0	0	0	0	0
Cod_N8	26	0	0	0	0	0	0	0	0	0
Cod_N8	27	0	0	0	0	0	0	0	0	0
Cod_N8	28	0	0	0	0	0	0	0	0	0
Cod_N9	0	0	0	0	0	0	0	0	0	0
Cod_N9	1	0.0061457	0	0	0	0	0	0	0	0
Cod_N9	2	0.00045735	0	0	0	0	0	0	0	0
Cod_N9	3	0.00029078	0	0	0	0	0	0	0	0
Cod_N9	4	0.00093344	0	0	0	0	0	0	0	0
Cod_N9	5	0.00063253	0	0	0	0	0	0	0	0
Cod_N9	6	0.00020023	0	0	0	0	0	0	0	0
Cod_N9	7	0	0	0	0	0	0	0	0	0
Cod_N9	8	0	0	0	0	0	0	0	0	0
Cod_N9	9	0	0	0	0	0	0	0	0	0
Cod_N9	10	0	0	0	0	0	0	0	0	0
Cod_N9	11	6.4789e-05	0	0	0	0	0	0	0	0
Cod_N9	12	5.5965e-05	0	0	0	0	0	0	0	0
Cod_N9	13	0	0	0	0	0	0	0	0	0
Cod_N9	14	0.00083218	0	0	0	0	0	0	0	0
Cod_N9	15	0.0024577	0	0	0	0	0	0	0	0
Cod_N9	16	0.00056572	0	0	0	0	0	0	0	0
Cod_N9	17	9.8672e-05	0	0	0	0	0	0	0	0
Cod_N9	18	9.8311e-05	0	0	0	0	0	0	0	0
Cod_N9	19	0	0	0	0	0	0	0	0	0
Cod_N9	20	1.0677e-05	0	0	0	0	0	0	0	0
Cod_N9	21	0	0	0	0	0	0	0	0	0
Cod_N9	22	0	0	0	0	0	0	0	0	0
Cod_N9	23	0	0	0	0	0	0	0	0	0
Cod_N9	24	0	0	0	0	0	0	0	0	0
Cod_N9	25	0	0	0	0	0	0	0	0	0
Cod_N9	26	0	0	0	0	0	0	0	0	0
Cod_N9	27	0	0	0	0	0	0	0	0	0
Cod_N9	28	0	0	0	0	0	0	0	0	0
Cod_N10	0	0	0	0	0	0	0	0	0	0
Cod_N10	1	0.016489	0	0	0	0	0	0	0	0
Cod_N10	2	0.0034668	0	0	0	0	0	0	0	0
Cod_N10	3	0.00095493	0	0	0	0	0	0	0	0
Cod_N10	4	0.0026746	0	0	0	0	0	0	0	0
Cod_N10	5	0.0026463	0	0	0	0	0	0	0	0
Cod_N10	6	0.00072084	0	0	0	0	0	0	0	0
Cod_N10	7	0	0	0	0	0	0	0	0	0
Cod_N10	8	0	0	0	0	0	0	0	0	0
Cod_N10	9	0	0	0	0	0	0	0	0	0
Cod_N10	10	0	0	0	0	0	0	0	0	0
Cod_N10	11	0.00022982	0	0	0	0	0	0	0	0
Cod_N10	12	0.00033746	0	0	0	0	0	0	0	0
Cod_N10	13	0	0	0	0	0	0	0	0	0
Cod_N10	14	0.0034532	0	0	0	0	0	0	0	0
Cod_N10	15	0.0058696	0	0	0	0	0	0	0	0
Cod_N10	16	0.0019728	0	0	0	0	0	0	0	0
Cod_N10	17	0.00032453	0	0	0	0	0	0	0	0
Cod_N10	18	0.00038408	0	0	0	0	0	0	0	0
Cod_N10	19	0	0	0	0	0	0	0	0	0
Cod_N10	20	4.3019e-05	0	0	0	0	0	0	0	0
Cod_N10	21	0	0	0	0	0	0	0	0	0
Cod_N10	22	0	0	0	0	0	0	0	0	0
Cod_N10	23	0	0	0	0	0	0	0	0	0
Cod_N10	24	0	0	0	0	0	0	0	0	0
Cod_N10	25	0	0	0	0	0	0	0	0	0
Cod_N10	26	0	0	0	0	0	0	0	0	0
Cod_N10	27	0	0	0	0	0	0	0	0	0
Cod_N10	28	0	0	0	0	0	0	0	0	0
Sprat_N1	0	0	0	0	0	0	0	0	0	0
Sprat_N1	1	0.083727	0	0	0	0	0	0	0	0
Sprat_N1	2	0.00044081	0	0	0	0	0	0	0	0
Sprat_N1	3	0.00020893	0	0	0	0	0	0	0	0
Sprat_N1	4	0.035418	0	0	0	0	0	0	0	0
Sprat_N1	5	0.030332	0	0	0	0	0	0	0	0
Sprat_N1	6	0.0089029	0	0	0	0	0	0	0	0
Sprat_N1	7	0.00026667	0	0	0	0	0	0	0	0
Sprat_N1	8	0.10221	0	0	0	0	0	0	0	0
Sprat_N1	9	0.016832	0	0	0	0	0	0	0	0
Sprat_N1	10	0.0014389	0	0	0	0	0	0	0	0
Sprat_N1	11	0.015615	0	0	0	0	0	0	0	0
Sprat_N1	12	0.019425	0	0	0	0	0	0	0	0
Sprat_N1	13	0.19938	0	0	0	0	0	0	0	0
Sprat_N1	14	0.067817	0	0	0	0	0	0	0	0
Sprat_N1	15	0.0022654	0	0	0	0	0	0	0	0
Sprat_N1	16	0.028354	0	0	0	0	0	0	0	0
Sprat_N1	17	0.093262	0	0	0	0	0	0	0	0
Sprat_N1	18	0.025881	0	0	0	0	0	0	0	0
Sprat_N1	19	0.095489	0	0	0	0	0	0	0	0
Sprat_N1	20	0.0069038	0	0	0	0	0	0	0	0
Sprat_N1	21	0.029079	0	0	0	0	0	0	0	0
Sprat_N1	22	0.017856	0	0	0	0	0	0	0	0
Sprat_N1	23	0.0030731	0	0	0	0	0	0	0	0
Sprat_N1	24	0.015217	0	0	0	0	0	0	0	0
Sprat_N1	25	0.012978	0	0	0	0	0	0	0	0
Sprat_N1	26	0	0	0	0	0	0	0	0	0
Sprat_N1	27	0	0	0	0	0	0	0	0	0
Sprat_N1	28	0	0	0	0	0	0	0	0	0
Sprat_N2	0	0	0	0	0	0	0	0	0	0
Sprat_N2	1	0.074745	0	0	0	0	0	0	0	0
Sprat_N2	2	0.21278	0	0	0	0	0	0	0	0
Sprat_N2	3	0.10085	0	0	0	0	0	0	0	0
Sprat_N2	4	0.017036	0	0	0	0	0	0	0	0
Sprat_N2	5	0.011304	0	0	0	0	0	0	0	0
Sprat_N2	6	0.0080462	0	0	0	0	0	0	0	0
Sprat_N2	7	0.0010135	0	0	0	0	0	0	0	0
Sprat_N2	8	0.066538	0	0	0	0	0	0	0	0
Sprat_N2	9	0.010526	0	0	0	0	0	0	0	0
Sprat_N2	10	0.0039862	0	0	0	0	0	0	0	0
Sprat_N2	11	0.010942	0	0	0	0	0	0	0	0
Sprat_N2	12	0.034243	0	0	0	0	0	0	0	0
Sprat_N2	13	0.074865	0	0	0	0	0	0	0	0
Sprat_N2	14	0.027578	0	0	0	0	0	0	0	0
Sprat_N2	15	0.0087097	0	0	0	0	0	0	0	0
Sprat_N2	16	0.026825	0	0	0	0	0	0	0	0
Sprat_N2	17	0.066395	0	0	0	0	0	0	0	0
Sprat_N2	18	0.019997	0	0	0	0	0	0	0	0
Sprat_N2	19	0.060507	0	0	0	0	0	0	0	0
Sprat_N2	20	0.0063065	0	0	0	0	0	0	0	0
Sprat_N2	21	0.021124	0	0	0	0	0	0	0	0
Sprat_N2	22	0.010582	0	0	0	0	0	0	0	0
Sprat_N2	23	0.001992	0	0	0	0	0	0	0	0
Sprat_N2	24	0.031263	0	0	0	0	0	0	0	0
Sprat_N2	25	0.026021	0	0	0	0	0	0	0	0
Sprat_N2	26	0	0	0	0	0	0	0	0	0
Sprat_N2	27	0	0	0	0	0	0	0	0	0
Sprat_N2	28	0	0	0	0	0	0	0	0	0
Sprat_N3	0	0	0	0	0	0	0	0	0	0
Sprat_N3	1	0.41402	0	0	0	0	0	0	0	0
Sprat_N3	2	0.06809	0	0	0	0	0	0	0	0
Sprat_N3	3	0.032273	0	0	0	0	0	0	0	0
Sprat_N3	4	0.14004	0	0	0	0	0	0	0	0
Sprat_N3	5	0.11648	0	0	0	0	0	0	0	0
Sprat_N3	6	0.23054	0	0	0	0	0	0	0	0
Sprat_N3	7	0.032176	0	0	0	0	0	0	0	0
Sprat_N3	8	1.4856	0	0	0	0	0	0	0	0
Sprat_N3	9	0.13115	0	0	0	0	0	0	0	0
Sprat_N3	10	0.12184	0	0	0	0	0	0	0	0
Sprat_N3	11	0.23844	0	0	0	0	0	0	0	0
Sprat_N3	12	3.0567	0	0	0	0	0	0	0	0
Sprat_N3	13	0.57097	0	0	0	0	0	0	0	0
Sprat_N3	14	0.3201	0	0	0	0	0	0	0	0
Sprat_N3	15	0.28931	0	0	0	0	0	0	0	0
Sprat_N3	16	0.45913	0	0	0	0	0	0	0	0
Sprat_N3	17	1.1314	0	0	0	0	0	0	0	0
Sprat_N3	18	0.2464	0	0	0	0	0	0	0	0
Sprat_N3	19	1.2	0	0	0	0	0	0	0	0
Sprat_N3	20	0.3346	0	0	0	0	0	0	0	0
Sprat_N3	21	0.38707	0	0	0	0	0	0	0	0
Sprat_N3	22	0.15428	0	0	0	0	0	0	0	0
Sprat_N3	23	0.022126	0	0	0	0	0	0	0	0
Sprat_N3	24	0.9082	0	0	0	0	0	0	0	0
Sprat_N3	25	0.75214	0	0	0	0	0	0	0	0
Sprat_N3	26	0	0	0	0	0	0	0	0	0
Sprat_N3	27	0	0	0	0	0	0	0	0	0
Sprat_N3	28	0	0	0	0	0	0	0	0	0
Sprat_N4	0	0	0	0	0	0	0	0	0	0
Sprat_N4	1	0.1745	0	0	0	0	0	0	0	0
Sprat_N4	2	0.014895	0	0	0	0	0	0	0	0
Sprat_N4	3	0.0070598	0	0	0	0	0	0	0	0
Sprat_N4	4	0.10228	0	0	0	0	0	0	0	0
Sprat_N4	5	0.049568	0	0	0	0	0	0	0	0
Sprat_N4	6	0.14219	0	0	0	0	0	0	0	0
Sprat_N4	7	0.023686	0	0	0	0	0	0	0	0
Sprat_N4	8	0.86499	0	0	0	0	0	0	0	0
Sprat_N4	9	0.20917	0	0	0	0	0	0	0	0
Sprat_N4	10	0.094455	0	0	0	0	0	0	0	0
Sprat_N4	11	0.14939	0	0	0	0	0	0	0	0
Sprat_N4	12	2.0046	0	0	0	0	0	0	0	0
Sprat_N4	13	0.17823	0	0	0	0	0	0	0	0
Sprat_N4	14	0.14241	0	0	0	0	0	0	0	0
Sprat_N4	15	0.16868	0	0	0	0	0	0	0	0
Sprat_N4	16	0.2979	0	0	0	0	0	0	0	0
Sprat_N4	17	0.69846	0	0	0	0	0	0	0	0
Sprat_N4	18	0.17289	0	0	0	0	0	0	0	0
Sprat_N4	19	1.0428	0	0	0	0	0	0	0	0
Sprat_N4	20	0.22929	0	0	0	0	0	0	0	0
Sprat_N4	21	0.57209	0	0	0	0	0	0	0	0
Sprat_N4	22	0.29757	0	0	0	0	0	0	0	0
Sprat_N4	23	0.029108	0	0	0	0	0	0	0	0
Sprat_N4	24	0.75392	0	0	0	0	0	0	0	0
Sprat_N4	25	0.62854	0	0	0	0	0	0	0	0
Sprat_N4	26	0	0	0	0	0	0	0	0	0
Sprat_N4	27	0	0	0	0	0	0	0	0	0
Sprat_N4	28	0	0	0	0	0	0	0	0	0
Sprat_N5	0	0	0	0	0	0	0	0	0	0
Sprat_N5	1	0.054494	0	0	0	0	0	0	0	0
Sprat_N5	2	0.0033581	0	0	0	0	0	0	0	0
Sprat_N5	3	0.0015917	0	0	0	0	0	0	0	0
Sprat_N5	4	0.0055737	0	0	0	0	0	0	0	0
Sprat_N5	5	0.021157	0	0	0	0	0	0	0	0
Sprat_N5	6	0.047987	0	0	0	0	0	0	0	0
Sprat_N5	7	0.016798	0	0	0	0	0	0	0	0
Sprat_N5	8	0.28189	0	0	0	0	0	0	0	0
Sprat_N5	9	0.087857	0	0	0	0	0	0	0	0
Sprat_N5	10	0.066066	0	0	0	0	0	0	0	0
Sprat_N5	11	0.053387	0	0	0	0	0	0	0	0
Sprat_N5	12	0.40785	0	0	0	0	0	0	0	0
Sprat_N5	13	0.099697	0	0	0	0	0	0	0	0
Sprat_N5	14	0.06546	0	0	0	0	0	0	0	0
Sprat_N5	15	0.079659	0	0	0	0	0	0	0	0
Sprat_N5	16	0.15499	0	0	0	0	0	0	0	0
Sprat_N5	17	0.29334	0	0	0	0	0	0	0	0
Sprat_N5	18	0.095485	0	0	0	0	0	0	0	0
Sprat_N5	19	0.46095	0	0	0	0	0	0	0	0
Sprat_N5	20	0.058677	0	0	0	0	0	0	0	0
Sprat_N5	21	0.3503	0	0	0	0	0	0	0	0
Sprat_N5	22	0.17552	0	0	0	0	0	0	0	0
Sprat_N5	23	0.0061611	0	0	0	0	0	0	0	0
Sprat_N5	24	0.51819	0	0	0	0	0	0	0	0
Sprat_N5	25	0.4313	0	0	0	0	0	0	0	0
Sprat_N5	26	0	0	0	0	0	0	0	0	0
Sprat_N5	27	0	0	0	0	0	0	0	0	0
Sprat_N5	28	0	0	0	0	0	0	0	0	0
Sprat_N6	0	0	0	0	0	0	0	0	0	0
Sprat_N6	1	0.025372	0	0	0	0	0	0	0	0
Sprat_N6	2	0.0024137	0	0	0	0	0	0	0	0
Sprat_N6	3	0.001144	0	0	0	0	0	0	0	0
Sprat_N6	4	0.001044	0	0	0	0	0	0	0	0
Sprat_N6	5	0.0099521	0	0	0	0	0	0	0	0
Sprat_N6	6	0.027258	0	0	0	0	0	0	0	0
Sprat_N6	7	0.0067623	0	0	0	0	0	0	0	0
Sprat_N6	8	0.17524	0	0	0	0	0	0	0	0
Sprat_N6	9	0.028793	0	0	0	0	0	0	0	0
Sprat_N6	10	0.02595	0	0	0	0	0	0	0	0
Sprat_N6	11	0.027348	0	0	0	0	0	0	0	0
Sprat_N6	12	0.24647	0	0	0	0	0	0	0	0
Sprat_N6	13	0.03153	0	0	0	0	0	0	0	0
Sprat_N6	14	0.036016	0	0	0	0	0	0	0	0
Sprat_N6	15	0.061432	0	0	0	0	0	0	0	0
Sprat_N6	16	0.075123	0	0	0	0	0	0	0	0
Sprat_N6	17	0.13474	0	0	0	0	0	0	0	0
Sprat_N6	18	0.030685	0	0	0	0	0	0	0	0
Sprat_N6	19	0.18582	0	0	0	0	0	0	0	0
Sprat_N6	20	0.031441	0	0	0	0	0	0	0	0
Sprat_N6	21	0.10204	0	0	0	0	0	0	0	0
Sprat_N6	22	0.045684	0	0	0	0	0	0	0	0
Sprat_N6	23	0.0034397	0	0	0	0	0	0	0	0
Sprat_N6	24	0.19702	0	0	0	0	0	0	0	0
Sprat_N6	25	0.16347	0	0	0	0	0	0	0	0
Sprat_N6	26	0	0	0	0	0	0	0	0	0
Sprat_N6	27	0	0	0	0	0	0	0	0	0
Sprat_N6	28	0	0	0	0	0	0	0	0	0
Sprat_N7	0	0	0	0	0	0	0	0	0	0
Sprat_N7	1	0	0	0	0	0	0	0	0	0
Sprat_N7	2	0	0	0	0	0	0	0	0	0
Sprat_N7	3	0	0	0	0	0	0	0	0	0
Sprat_N7	4	0	0	0	0	0	0	0	0	0
Sprat_N7	5	0.0026196	0	0	0	0	0	0	0	0
Sprat_N7	6	0.014686	0	0	0	0	0	0	0	0
Sprat_N7	7	0.013271	0	0	0	0	0	0	0	0
Sprat_N7	8	0.078328	0	0	0	0	0	0	0	0
Sprat_N7	9	0.016462	0	0	0	0	0	0	0	0
Sprat_N7	10	0.049148	0	0	0	0	0	0	0	0
Sprat_N7	11	0.012661	0	0	0	0	0	0	0	0
Sprat_N7	12	0.20906	0	0	0	0	0	0	0	0
Sprat_N7	13	0	0	0	0	0	0	0	0	0
Sprat_N7	14	0.012102	0	0	0	0	0	0	0	0
Sprat_N7	15	0.02841	0	0	0	0	0	0	0	0
Sprat_N7	16	0.02939	0	0	0	0	0	0	0	0
Sprat_N7	17	0.051729	0	0	0	0	0	0	0	0
Sprat_N7	18	0.009015	0	0	0	0	0	0	0	0
Sprat_N7	19	0.084941	0	0	0	0	0	0	0	0
Sprat_N7	20	0.02275	0	0	0	0	0	0	0	0
Sprat_N7	21	0.093084	0	0	0	0	0	0	0	0
Sprat_N7	22	0.020982	0	0	0	0	0	0	0	0
Sprat_N7	23	0.0025833	0	0	0	0	0	0	0	0
Sprat_N7	24	0.3548	0	0	0	0	0	0	0	0
Sprat_N7	25	0.29286	0	0	0	0	0	0	0	0
Sprat_N7	26	0	0	0	0	0	0	0	0	0
Sprat_N7	27	0	0	0	0	0	0	0	0	0
Sprat_N7	28	0	0	0	0	0	0	0	0	0
Sprat_N8	0	0	0	0	0	0	0	0	0	0
Sprat_N8	1	0.0044063	0	0	0	0	0	0	0	0
Sprat_N8	2	0	0	0	0	0	0	0	0	0
Sprat_N8	3	0	0	0	0	0	0	0	0	0
Sprat_N8	4	0	0	0	0	0	0	0	0	0
Sprat_N8	5	0.0012887	0	0	0	0	0	0	0	0
Sprat_N8	6	0.0094322	0	0	0	0	0	0	0	0
Sprat_N8	7	0.0029163	0	0	0	0	0	0	0	0
Sprat_N8	8	0.065402	0	0	0	0	0	0	0	0
Sprat_N8	9	0.0059459	0	0	0	0	0	0	0	0
Sprat_N8	10	0.011009	0	0	0	0	0	0	0	0
Sprat_N8	11	0.0098994	0	0	0	0	0	0	0	0
Sprat_N8	12	0.14041	0	0	0	0	0	0	0	0
Sprat_N8	13	0	0	0	0	0	0	0	0	0
Sprat_N8	14	0.0059601	0	0	0	0	0	0	0	0
Sprat_N8	15	0.013984	0	0	0	0	0	0	0	0
Sprat_N8	16	0.016368	0	0	0	0	0	0	0	0
Sprat_N8	17	0.041356	0	0	0	0	0	0	0	0
Sprat_N8	18	0.0062738	0	0	0	0	0	0	0	0
Sprat_N8	19	0.061493	0	0	0	0	0	0	0	0
Sprat_N8	20	0.015632	0	0	0	0	0	0	0	0
Sprat_N8	21	0.033012	0	0	0	0	0	0	0	0
Sprat_N8	22	0.012658	0	0	0	0	0	0	0	0
Sprat_N8	23	0.00032413	0	0	0	0	0	0	0	0
Sprat_N8	24	0.081697	0	0	0	0	0	0	0	0
Sprat_N8	25	0.06763	0	0	0	0	0	0	0	0
Sprat_N8	26	0	0	0	0	0	0	0	0	0
Sprat_N8	27	0	0	0	0	0	0	0	0	0
Sprat_N8	28	0	0	0	0	0	0	0	0	0
Sprat_N9	0	0	0	0	0	0	0	0	0	0
Sprat_N9	1	0.0045377	0	0	0	0	0	0	0	0
Sprat_N9	2	0	0	0	0	0	0	0	0	0
Sprat_N9	3	0	0	0	0	0	0	0	0	0
Sprat_N9	4	0.00037861	0	0	0	0	0	0	0	0
Sprat_N9	5	0.0026282	0	0	0	0	0	0	0	0
Sprat_N9	6	0.0067332	0	0	0	0	0	0	0	0
Sprat_N9	7	0.00058357	0	0	0	0	0	0	0	0
Sprat_N9	8	0.030506	0	0	0	0	0	0	0	0
Sprat_N9	9	0.00082311	0	0	0	0	0	0	0	0
Sprat_N9	10	0.0021709	0	0	0	0	0	0	0	0
Sprat_N9	11	0.0051716	0	0	0	0	0	0	0	0
Sprat_N9	12	0.11922	0	0	0	0	0	0	0	0
Sprat_N9	13	0.013126	0	0	0	0	0	0	0	0
Sprat_N9	14	0.0079949	0	0	0	0	0	0	0	0
Sprat_N9	15	0.009145	0	0	0	0	0	0	0	0
Sprat_N9	16	0.0092019	0	0	0	0	0	0	0	0
Sprat_N9	17	0.019057	0	0	0	0	0	0	0	0
Sprat_N9	18	0.0026494	0	0	0	0	0	0	0	0
Sprat_N9	19	0.021336	0	0	0	0	0	0	0	0
Sprat_N9	20	0.011659	0	0	0	0	0	0	0	0
Sprat_N9	21	0.0046723	0	0	0	0	0	0	0	0
Sprat_N9	22	0.0012937	0	0	0	0	0	0	0	0
Sprat_N9	23	0.00010008	0	0	0	0	0	0	0	0
Sprat_N9	24	0.015775	0	0	0	0	0	0	0	0
Sprat_N9	25	0.013029	0	0	0	0	0	0	0	0
Sprat_N9	26	0	0	0	0	0	0	0	0	0
Sprat_N9	27	0	0	0	0	0	0	0	0	0
Sprat_N9	28	0	0	0	0	0	0	0	0	0
Sprat_N10	0	0	0	0	0	0	0	0	0	0
Sprat_N10	1	0.0045677	0	0	0	0	0	0	0	0
Sprat_N10	2	0	0	0	0	0	0	0	0	0
Sprat_N10	3	0	0	0	0	0	0	0	0	0
Sprat_N10	4	0.00038111	0	0	0	0	0	0	0	0
Sprat_N10	5	0.0026456	0	0	0	0	0	0	0	0
Sprat_N10	6	0.0067777	0	0	0	0	0	0	0	0
Sprat_N10	7	0.00058742	0	0	0	0	0	0	0	0
Sprat_N10	8	0.030707	0	0	0	0	0	0	0	0
Sprat_N10	9	0.00082855	0	0	0	0	0	0	0	0
Sprat_N10	10	0.0021852	0	0	0	0	0	0	0	0
Sprat_N10	11	0.0052057	0	0	0	0	0	0	0	0
Sprat_N10	12	0.12001	0	0	0	0	0	0	0	0
Sprat_N10	13	0.013213	0	0	0	0	0	0	0	0
Sprat_N10	14	0.0080478	0	0	0	0	0	0	0	0
Sprat_N10	15	0.0092054	0	0	0	0	0	0	0	0
Sprat_N10	16	0.0092627	0	0	0	0	0	0	0	0
Sprat_N10	17	0.019183	0	0	0	0	0	0	0	0
Sprat_N10	18	0.0026669	0	0	0	0	0	0	0	0
Sprat_N10	19	0.021477	0	0	0	0	0	0	0	0
Sprat_N10	20	0.011736	0	0	0	0	0	0	0	0
Sprat_N10	21	0.0047031	0	0	0	0	0	0	0	0
Sprat_N10	22	0.0013022	0	0	0	0	0	0	0	0
Sprat_N10	23	0.00010075	0	0	0	0	0	0	0	0
Sprat_N10	24	0.015879	0	0	0	0	0	0	0	0
Sprat_N10	25	0.013115	0	0	0	0	0	0	0	0
Sprat_N10	26	0	0	0	0	0	0	0	0	0
Sprat_N10	27	0	0	0	0	0	0	0	0	0
Sprat_N10	28	0	0	0	0	0	0	0	0	0
Herring_N1	0	0	0	0	0	0	0	0	0	0
Herring_N1	1	0.19149	0	0	0	0	0	0	0	0
Herring_N1	2	0.035128	0	0	0	0	0	0	0	0
Herring_N1	3	0.016649	0	0	0	0	0	0	0	0
Herring_N1	4	0.03662	0	0	0	0	0	0	0	0
Herring_N1	5	0.035132	0	0	0	0	0	0	0	0
Herring_N1	6	0.0050694	0	0	0	0	0	0	0	0
Herring_N1	7	0.00040214	0	0	0	0	0	0	0	0
Herring_N1	8	0.0093361	0	0	0	0	0	0	0	0
Herring_N1	9	0.025382	0	0	0	0	0	0	0	0
Herring_N1	10	0.0021699	0	0	0	0	0	0	0	0
Herring_N1	11	0.0022564	0	0	0	0	0	0	0	0
Herring_N1	12	0.020666	0	0	0	0	0	0	0	0
Herring_N1	13	0.22488	0	0	0	0	0	0	0	0
Herring_N1	14	0.082394	0	0	0	0	0	0	0	0
Herring_N1	15	0.018314	0	0	0	0	0	0	0	0
Herring_N1	16	0.017239	0	0	0	0	0	0	0	0
Herring_N1	17	0.0099963	0	0	0	0	0	0	0	0
Herring_N1	18	0.0041584	0	0	0	0	0	0	0	0
Herring_N1	19	0.05289	0	0	0	0	0	0	0	0
Herring_N1	20	0.0041459	0	0	0	0	0	0	0	0
Herring_N1	21	0.04385	0	0	0	0	0	0	0	0
Herring_N1	22	0.026926	0	0	0	0	0	0	0	0
Herring_N1	23	0.0046341	0	0	0	0	0	0	0	0
Herring_N1	24	0.022947	0	0	0	0	0	0	0	0
Herring_N1	25	0.01957	0	0	0	0	0	0	0	0
Herring_N1	26	0	0	0	0	0	0	0	0	0
Herring_N1	27	0	0	0	0	0	0	0	0	0
Herring_N1	28	0	0	0	0	0	0	0	0	0
Herring_N2	0	0	0	0	0	0	0	0	0	0
Herring_N2	1	0.25392	0	0	0	0	0	0	0	0
Herring_N2	2	0.028498	0	0	0	0	0	0	0	0
Herring_N2	3	0.013508	0	0	0	0	0	0	0	0
Herring_N2	4	0.030182	0	0	0	0	0	0	0	0
Herring_N2	5	0.044519	0	0	0	0	0	0	0	0
Herring_N2	6	0.016366	0	0	0	0	0	0	0	0
Herring_N2	7	0.0018927	0	0	0	0	0	0	0	0
Herring_N2	8	0.012532	0	0	0	0	0	0	0	0
Herring_N2	9	0.019662	0	0	0	0	0	0	0	0
Herring_N2	10	0.007446	0	0	0	0	0	0	0	0
Herring_N2	11	0.0047607	0	0	0	0	0	0	0	0
Herring_N2	12	0.051343	0	0	0	0	0	0	0	0
Herring_N2	13	0.26675	0	0	0	0	0	0	0	0
Herring_N2	14	0.11483	0	0	0	0	0	0	0	0
Herring_N2	15	0.066376	0	0	0	0	0	0	0	0
Herring_N2	16	0.062976	0	0	0	0	0	0	0	0
Herring_N2	17	0.032312	0	0	0	0	0	0	0	0
Herring_N2	18	0.015549	0	0	0	0	0	0	0	0
Herring_N2	19	0.042704	0	0	0	0	0	0	0	0
Herring_N2	20	0.0064229	0	0	0	0	0	0	0	0
Herring_N2	21	0.039458	0	0	0	0	0	0	0	0
Herring_N2	22	0.019765	0	0	0	0	0	0	0	0
Herring_N2	23	0.0037209	0	0	0	0	0	0	0	0
Herring_N2	24	0.058397	0	0	0	0	0	0	0	0
Herring_N2	25	0.048606	0	0	0	0	0	0	0	0
Herring_N2	26	0	0	0	0	0	0	0	0	0
Herring_N2	27	0	0	0	0	0	0	0	0	0
Herring_N2	28	0	0	0	0	0	0	0	0	0
Herring_N3	0	0	0	0	0	0	0	0	0	0
Herring_N3	1	1.1396	0	0	0	0	0	0	0	0
Herring_N3	2	0.031742	0	0	0	0	0	0	0	0
Herring_N3	3	0.015043	0	0	0	0	0	0	0	0
Herring_N3	4	0.022685	0	0	0	0	0	0	0	0
Herring_N3	5	0.072912	0	0	0	0	0	0	0	0
Herring_N3	6	0.0604	0	0	0	0	0	0	0	0
Herring_N3	7	0.074183	0	0	0	0	0	0	0	0
Herring_N3	8	0.1787	0	0	0	0	0	0	0	0
Herring_N3	9	0.30238	0	0	0	0	0	0	0	0
Herring_N3	10	0.28091	0	0	0	0	0	0	0	0
Herring_N3	11	0.038163	0	0	0	0	0	0	0	0
Herring_N3	12	0.70016	0	0	0	0	0	0	0	0
Herring_N3	13	0.39472	0	0	0	0	0	0	0	0
Herring_N3	14	0.20917	0	0	0	0	0	0	0	0
Herring_N3	15	0.19814	0	0	0	0	0	0	0	0
Herring_N3	16	0.17812	0	0	0	0	0	0	0	0
Herring_N3	17	0.12667	0	0	0	0	0	0	0	0
Herring_N3	18	0.036873	0	0	0	0	0	0	0	0
Herring_N3	19	0.72383	0	0	0	0	0	0	0	0
Herring_N3	20	0.093904	0	0	0	0	0	0	0	0
Herring_N3	21	0.89243	0	0	0	0	0	0	0	0
Herring_N3	22	0.35571	0	0	0	0	0	0	0	0
Herring_N3	23	0.051013	0	0	0	0	0	0	0	0
Herring_N3	24	2.0939	0	0	0	0	0	0	0	0
Herring_N3	25	1.7341	0	0	0	0	0	0	0	0
Herring_N3	26	0	0	0	0	0	0	0	0	0
Herring_N3	27	0	0	0	0	0	0	0	0	0
Herring_N3	28	0	0	0	0	0	0	0	0	0
Herring_N4	0	0	0	0	0	0	0	0	0	0
Herring_N4	1	1.2283	0	0	0	0	0	0	0	0
Herring_N4	2	0.0098245	0	0	0	0	0	0	0	0
Herring_N4	3	0.0046563	0	0	0	0	0	0	0	0
Herring_N4	4	0.024712	0	0	0	0	0	0	0	0
Herring_N4	5	0.17555	0	0	0	0	0	0	0	0
Herring_N4	6	0.22514	0	0	0	0	0	0	0	0
Herring_N4	7	0.065322	0	0	0	0	0	0	0	0
Herring_N4	8	0.8776	0	0	0	0	0	0	0	0
Herring_N4	9	0.57687	0	0	0	0	0	0	0	0
Herring_N4	10	0.2605	0	0	0	0	0	0	0	0
Herring_N4	11	0.14575	0	0	0	0	0	0	0	0
Herring_N4	12	1.7335	0	0	0	0	0	0	0	0
Herring_N4	13	0.70632	0	0	0	0	0	0	0	0
Herring_N4	14	0.58677	0	0	0	0	0	0	0	0
Herring_N4	15	0.85814	0	0	0	0	0	0	0	0
Herring_N4	16	0.73543	0	0	0	0	0	0	0	0
Herring_N4	17	0.5857	0	0	0	0	0	0	0	0
Herring_N4	18	0.12487	0	0	0	0	0	0	0	0
Herring_N4	19	1.9271	0	0	0	0	0	0	0	0
Herring_N4	20	0.24372	0	0	0	0	0	0	0	0
Herring_N4	21	1.5777	0	0	0	0	0	0	0	0
Herring_N4	22	0.82065	0	0	0	0	0	0	0	0
Herring_N4	23	0.080274	0	0	0	0	0	0	0	0
Herring_N4	24	2.0792	0	0	0	0	0	0	0	0
Herring_N4	25	1.7334	0	0	0	0	0	0	0	0
Herring_N4	26	0	0	0	0	0	0	0	0	0
Herring_N4	27	0	0	0	0	0	0	0	0	0
Herring_N4	28	0	0	0	0	0	0	0	0	0
Herring_N5	0	0	0	0	0	0	0	0	0	0
Herring_N5	1	0.99019	0	0	0	0	0	0	0	0
Herring_N5	2	0.0023787	0	0	0	0	0	0	0	0
Herring_N5	3	0.0011235	0	0	0	0	0	0	0	0
Herring_N5	4	0.016334	0	0	0	0	0	0	0	0
Herring_N5	5	0.11567	0	0	0	0	0	0	0	0
Herring_N5	6	0.14066	0	0	0	0	0	0	0	0
Herring_N5	7	0.053539	0	0	0	0	0	0	0	0
Herring_N5	8	0.68721	0	0	0	0	0	0	0	0
Herring_N5	9	0.28001	0	0	0	0	0	0	0	0
Herring_N5	10	0.21056	0	0	0	0	0	0	0	0
Herring_N5	11	0.11205	0	0	0	0	0	0	0	0
Herring_N5	12	0.72047	0	0	0	0	0	0	0	0
Herring_N5	13	0.49149	0	0	0	0	0	0	0	0
Herring_N5	14	0.37851	0	0	0	0	0	0	0	0
Herring_N5	15	0.52748	0	0	0	0	0	0	0	0
Herring_N5	16	0.51266	0	0	0	0	0	0	0	0
Herring_N5	17	0.53354	0	0	0	0	0	0	0	0
Herring_N5	18	0.1354	0	0	0	0	0	0	0	0
Herring_N5	19	1.3362	0	0	0	0	0	0	0	0
Herring_N5	20	0.12839	0	0	0	0	0	0	0	0
Herring_N5	21	1.1164	0	0	0	0	0	0	0	0
Herring_N5	22	0.5594	0	0	0	0	0	0	0	0
Herring_N5	23	0.019636	0	0	0	0	0	0	0	0
Herring_N5	24	1.6515	0	0	0	0	0	0	0	0
Herring_N5	25	1.3746	0	0	0	0	0	0	0	0
Herring_N5	26	0	0	0	0	0	0	0	0	0
Herring_N5	27	0	0	0	0	0	0	0	0	0
Herring_N5	28	0	0	0	0	0	0	0	0	0
Herring_N6	0	0	0	0	0	0	0	0	0	0
Herring_N6	1	0.78223	0	0	0	0	0	0	0	0
Herring_N6	2	0	0	0	0	0	0	0	0	0
Herring_N6	3	0	0	0	0	0	0	0	0	0
Herring_N6	4	0.015341	0	0	0	0	0	0	0	0
Herring_N6	5	0.12155	0	0	0	0	0	0	0	0
Herring_N6	6	0.1567	0	0	0	0	0	0	0	0
Herring_N6	7	0.024136	0	0	0	0	0	0	0	0
Herring_N6	8	0.63004	0	0	0	0	0	0	0	0
Herring_N6	9	0.10277	0	0	0	0	0	0	0	0
Herring_N6	10	0.092621	0	0	0	0	0	0	0	0
Herring_N6	11	0.10629	0	0	0	0	0	0	0	0
Herring_N6	12	0.25188	0	0	0	0	0	0	0	0
Herring_N6	13	0.48859	0	0	0	0	0	0	0	0
Herring_N6	14	0.40689	0	0	0	0	0	0	0	0
Herring_N6	15	0.5965	0	0	0	0	0	0	0	0
Herring_N6	16	0.63515	0	0	0	0	0	0	0	0
Herring_N6	17	0.65664	0	0	0	0	0	0	0	0
Herring_N6	18	0.20672	0	0	0	0	0	0	0	0
Herring_N6	19	0.66611	0	0	0	0	0	0	0	0
Herring_N6	20	0.057587	0	0	0	0	0	0	0	0
Herring_N6	21	0.36422	0	0	0	0	0	0	0	0
Herring_N6	22	0.16306	0	0	0	0	0	0	0	0
Herring_N6	23	0.012275	0	0	0	0	0	0	0	0
Herring_N6	24	0.70322	0	0	0	0	0	0	0	0
Herring_N6	25	0.58346	0	0	0	0	0	0	0	0
Herring_N6	26	0	0	0	0	0	0	0	0	0
Herring_N6	27	0	0	0	0	0	0	0	0	0
Herring_N6	28	0	0	0	0	0	0	0	0	0
Herring_N7	0	0	0	0	0	0	0	0	0	0
Herring_N7	1	0.70715	0	0	0	0	0	0	0	0
Herring_N7	2	0	0	0	0	0	0	0	0	0
Herring_N7	3	0	0	0	0	0	0	0	0	0
Herring_N7	4	0.0072257	0	0	0	0	0	0	0	0
Herring_N7	5	0.068873	0	0	0	0	0	0	0	0
Herring_N7	6	0.10369	0	0	0	0	0	0	0	0
Herring_N7	7	0.051659	0	0	0	0	0	0	0	0
Herring_N7	8	0.44396	0	0	0	0	0	0	0	0
Herring_N7	9	0.064085	0	0	0	0	0	0	0	0
Herring_N7	10	0.19133	0	0	0	0	0	0	0	0
Herring_N7	11	0.074317	0	0	0	0	0	0	0	0
Herring_N7	12	0.16571	0	0	0	0	0	0	0	0
Herring_N7	13	0.24977	0	0	0	0	0	0	0	0
Herring_N7	14	0.23926	0	0	0	0	0	0	0	0
Herring_N7	15	0.37846	0	0	0	0	0	0	0	0
Herring_N7	16	0.41833	0	0	0	0	0	0	0	0
Herring_N7	17	0.46503	0	0	0	0	0	0	0	0
Herring_N7	18	0.14598	0	0	0	0	0	0	0	0
Herring_N7	19	0.41815	0	0	0	0	0	0	0	0
Herring_N7	20	0.037279	0	0	0	0	0	0	0	0
Herring_N7	21	0.36236	0	0	0	0	0	0	0	0
Herring_N7	22	0.081673	0	0	0	0	0	0	0	0
Herring_N7	23	0.010055	0	0	0	0	0	0	0	0
Herring_N7	24	1.3812	0	0	0	0	0	0	0	0
Herring_N7	25	1.1401	0	0	0	0	0	0	0	0
Herring_N7	26	0	0	0	0	0	0	0	0	0
Herring_N7	27	0	0	0	0	0	0	0	0	0
Herring_N7	28	0	0	0	0	0	0	0	0	0
Herring_N8	0	0	0	0	0	0	0	0	0	0
Herring_N8	1	0.27762	0	0	0	0	0	0	0	0
Herring_N8	2	0	0	0	0	0	0	0	0	0
Herring_N8	3	0	0	0	0	0	0	0	0	0
Herring_N8	4	0.0010139	0	0	0	0	0	0	0	0
Herring_N8	5	0.017349	0	0	0	0	0	0	0	0
Herring_N8	6	0.043331	0	0	0	0	0	0	0	0
Herring_N8	7	0.012123	0	0	0	0	0	0	0	0
Herring_N8	8	0.19554	0	0	0	0	0	0	0	0
Herring_N8	9	0.024711	0	0	0	0	0	0	0	0
Herring_N8	10	0.045752	0	0	0	0	0	0	0	0
Herring_N8	11	0.03596	0	0	0	0	0	0	0	0
Herring_N8	12	0.063504	0	0	0	0	0	0	0	0
Herring_N8	13	0.034954	0	0	0	0	0	0	0	0
Herring_N8	14	0.069169	0	0	0	0	0	0	0	0
Herring_N8	15	0.1368	0	0	0	0	0	0	0	0
Herring_N8	16	0.1818	0	0	0	0	0	0	0	0
Herring_N8	17	0.23636	0	0	0	0	0	0	0	0
Herring_N8	18	0.082361	0	0	0	0	0	0	0	0
Herring_N8	19	0.20754	0	0	0	0	0	0	0	0
Herring_N8	20	0.016671	0	0	0	0	0	0	0	0
Herring_N8	21	0.1372	0	0	0	0	0	0	0	0
Herring_N8	22	0.052605	0	0	0	0	0	0	0	0
Herring_N8	23	0.0013479	0	0	0	0	0	0	0	0
Herring_N8	24	0.33954	0	0	0	0	0	0	0	0
Herring_N8	25	0.28107	0	0	0	0	0	0	0	0
Herring_N8	26	0	0	0	0	0	0	0	0	0
Herring_N8	27	0	0	0	0	0	0	0	0	0
Herring_N8	28	0	0	0	0	0	0	0	0	0
Herring_N9	0	0	0	0	0	0	0	0	0	0
Herring_N9	1	0.093991	0	0	0	0	0	0	0	0
Herring_N9	2	0	0	0	0	0	0	0	0	0
Herring_N9	3	0	0	0	0	0	0	0	0	0
Herring_N9	4	0.00053872	0	0	0	0	0	0	0	0
Herring_N9	5	0.007906	0	0	0	0	0	0	0	0
Herring_N9	6	0.025966	0	0	0	0	0	0	0	0
Herring_N9	7	0.0025477	0	0	0	0	0	0	0	0
Herring_N9	8	0.10659	0	0	0	0	0	0	0	0
Herring_N9	9	0.0035916	0	0	0	0	0	0	0	0
Herring_N9	10	0.0094727	0	0	0	0	0	0	0	0
Herring_N9	11	0.023484	0	0	0	0	0	0	0	0
Herring_N9	12	0.016092	0	0	0	0	0	0	0	0
Herring_N9	13	0.018572	0	0	0	0	0	0	0	0
Herring_N9	14	0.03068	0	0	0	0	0	0	0	0
Herring_N9	15	0.05844	0	0	0	0	0	0	0	0
Herring_N9	16	0.11506	0	0	0	0	0	0	0	0
Herring_N9	17	0.17743	0	0	0	0	0	0	0	0
Herring_N9	18	0.07137	0	0	0	0	0	0	0	0
Herring_N9	19	0.076412	0	0	0	0	0	0	0	0
Herring_N9	20	0.0058632	0	0	0	0	0	0	0	0
Herring_N9	21	0.020387	0	0	0	0	0	0	0	0
Herring_N9	22	0.005645	0	0	0	0	0	0	0	0
Herring_N9	23	0.00043498	0	0	0	0	0	0	0	0
Herring_N9	24	0.068833	0	0	0	0	0	0	0	0
Herring_N9	25	0.05685	0	0	0	0	0	0	0	0
Herring_N9	26	0	0	0	0	0	0	0	0	0
Herring_N9	27	0	0	0	0	0	0	0	0	0
[truncated: 21,519 more rows]
[truncated: 1 more columns]
