# Supplementary material for: The Baltic Sea Atlantis: An integrated end-to-end modelling framework evaluating ecosystem-wide effects of human-induced pressures
Source: PLoS One. 2018 Jul 20;13(7):e0199168. doi: 10.1371/journal.pone.0199168 (PMC6054375; doi:10.1371/journal.pone.0199168)
Supplement: S1 File — Supporting Information A. The Baltic Sea Atlantis: File A. Input data of the tracers per box for the Baltic Atlantis File B. Input data of the tracers per box and layer for the Baltic Atlantis File C. Input data for the fill values for the tracers for the Baltic Atlantis Figure A. Schematic diagram illustrating the structure of the coupled HBM-ERGOM model system Figure B. 120 year simulation run Figure C. The FISHRENT model diagram, here applied to Kattegat and Western Baltic. Figure D. One-year cycle of Chl-a in the different polygons Figure E. Relative biomass–initial condition values compared with simulation outcome Figure F. Diet composition of all predators Figure G. Biomass per age group over time for all vertebrates Figure H. Demography distribution for all vertebrates—the number of individuals for each age group Figure I. Geographical distribution of all functional groups Figure J. Geographical distribution of oxygen in the different layers. Panel 1 = top layer, panel 7 = bottom layer Figure K. Total biomass of Cod for scenario 1 (baseline) compared to scenario 5 Figure L. Relative prey biomass for predator cod, baseline compared to scenario 5 Figure M. One-year cycle of nutrients in the different polygons Table A. Physical and geochemical parameters used to internally force the Baltic Atlantis model. Table B. Summary of riverine + direct point source waterborne nitrogen loads applied to the Baltic Atlantis grid based on information from the Review of the Fifth Baltic Sea Pollution Load Compilation for the 2013 HELCOM Ministerial Meeting (HELCOM PLC-5.5). Nitrogen fractionation between DIN and DON based on Savchuk et al. (2012). Bioavailable fraction of DON assumed equal to labile DON as in Savchuk and Wolff (2009). Coastal retention fractions from Savchuk and Wolff (2009). Table C. Summary of key sources used to inform the biological module of Baltic Atlantis in relation to abundance and biomass, demography, prey-predator interaction and other functions. Ta [file pone.0199168.s001.zip › File C.csv]

CO2	0.066
Carbon	250
Carp10_Nums	0
Carp10_ResN	2790.6607
Carp10_StructN	1053.0795
Carp1_Nums	0
Carp1_ResN	18.5202
Carp1_StructN	6.9888
Carp2_Nums	0
Carp2_ResN	126.3289
Carp2_StructN	47.6713
Carp3_Nums	0
Carp3_ResN	345.8714
Carp3_StructN	130.5175
Carp4_Nums	0
Carp4_ResN	655.6769
Carp4_StructN	247.4252
Carp5_Nums	0
Carp5_ResN	1020.9243
Carp5_StructN	385.2544
Carp6_Nums	0
Carp6_ResN	1408.6728
Carp6_StructN	531.5747
Carp7_Nums	0
Carp7_ResN	1793.4267
Carp7_StructN	676.7648
Carp8_Nums	0
Carp8_ResN	2157.9225
Carp8_StructN	814.3104
Carp9_Nums	0
Carp9_ResN	2491.9555
Carp9_StructN	940.3606
Carp_N	0
Carrion_N	1e-16
Chl_a	0
Cod10_Nums	96513.8149
Cod10_ResN	8785.2862
Cod10_StructN	3315.2023
Cod1_Nums	128294262.2951
Cod1_ResN	32.0285
Cod1_StructN	12.0862
Cod2_Nums	57395991.8033
Cod2_ResN	216.4289
Cod2_StructN	81.6713
Cod3_Nums	0
Cod3_ResN	624.7718
Cod3_StructN	235.7629
Cod4_Nums	17320351.4629
Cod4_ResN	1275.0539
Cod4_StructN	481.1524
Cod5_Nums	3335393.1624
Cod5_ResN	2154.2444
Cod5_StructN	812.9224
Cod6_Nums	3604202.5994
Cod6_ResN	3232.6249
Cod6_StructN	1219.8584
Cod7_Nums	424554.9738
Cod7_ResN	4472.954
Cod7_StructN	1687.9072
Cod8_Nums	24284.1212
Cod8_ResN	5836.1929
Cod8_StructN	2202.3369
Cod9_Nums	43379.3276
Cod9_ResN	7284.9314
Cod9_StructN	2749.0307
Cod_N	0.13973
Cyanos_N	0.01
DON	1
Denitrifiction	0
Det_Si	1
DiagNFlux	0
DiagNGain	0
DiagNLoss	0
Diatom_N	0.01
Diatom_S	0.03
Diving_seabird10_Nums	50
Diving_seabird10_ResN	144322.3268
Diving_seabird10_StructN	54461.2554
Diving_seabird1_Nums	6208
Diving_seabird1_ResN	53052.5652
Diving_seabird1_StructN	20019.8359
Diving_seabird2_Nums	4966
Diving_seabird2_ResN	112214.8543
Diving_seabird2_StructN	42345.228
Diving_seabird3_Nums	4470
Diving_seabird3_ResN	134666.0234
Diving_seabird3_StructN	50817.3673
Diving_seabird4_Nums	4023
Diving_seabird4_ResN	141538.9456
Diving_seabird4_StructN	53410.9229
Diving_seabird5_Nums	3419
Diving_seabird5_ResN	143530.1785
Diving_seabird5_StructN	54162.3315
Diving_seabird6_Nums	2565
Diving_seabird6_ResN	144098.3802
Diving_seabird6_StructN	54376.7472
Diving_seabird7_Nums	1667
Diving_seabird7_ResN	144259.8254
Diving_seabird7_StructN	54437.67
Diving_seabird8_Nums	833
Diving_seabird8_ResN	144305.642
Diving_seabird8_StructN	54454.9592
Diving_seabird9_Nums	250
Diving_seabird9_ResN	144318.6398
Diving_seabird9_StructN	54459.8641
Diving_seabird_N	0.0095434
Flag_N	0.01
Flat_Fish10_Nums	592904.2486
Flat_Fish10_ResN	3188.8064
Flat_Fish10_StructN	1203.3232
Flat_Fish1_Nums	2820260.5935
Flat_Fish1_ResN	80.9956
Flat_Fish1_StructN	30.5644
Flat_Fish2_Nums	2084540.4387
Flat_Fish2_ResN	420.7386
Flat_Fish2_StructN	158.7693
Flat_Fish3_Nums	1701352.8581
Flat_Fish3_ResN	926.7895
Flat_Fish3_StructN	349.7319
Flat_Fish4_Nums	830842.3702
Flat_Fish4_ResN	1461.8433
Flat_Fish4_StructN	551.639
Flat_Fish5_Nums	458794.9543
Flat_Fish5_ResN	1943.935
Flat_Fish5_StructN	733.5604
Flat_Fish6_Nums	0
Flat_Fish6_ResN	2341.6407
Flat_Fish6_StructN	883.638
Flat_Fish7_Nums	282335.3565
Flat_Fish7_ResN	2652.7425
Flat_Fish7_StructN	1001.0349
Flat_Fish8_Nums	141167.6782
Flat_Fish8_ResN	2888.0096
Flat_Fish8_StructN	1089.8149
Flat_Fish9_Nums	0
Flat_Fish9_ResN	3062.0165
Flat_Fish9_StructN	1155.4779
Flat_Fish_N	0.017345
Gelat_Zoo_N	0.21117
Har_Porp10_Nums	5
Har_Porp10_ResN	332360.7548
Har_Porp10_StructN	125419.1527
Har_Porp1_Nums	540
Har_Porp1_ResN	215648.5852
Har_Porp1_StructN	81376.8246
Har_Porp2_Nums	495
Har_Porp2_ResN	312877.8338
Har_Porp2_StructN	118067.1071
Har_Porp3_Nums	405
Har_Porp3_ResN	329399.8286
Har_Porp3_StructN	124301.8221
Har_Porp4_Nums	315
Har_Porp4_ResN	331916.8431
Har_Porp4_StructN	125251.6389
Har_Porp5_Nums	225
Har_Porp5_ResN	332294.3401
Har_Porp5_StructN	125394.0906
Har_Porp6_Nums	113
Har_Porp6_ResN	332350.8249
Har_Porp6_StructN	125415.4056
Har_Porp7_Nums	63
Har_Porp7_ResN	332359.2738
Har_Porp7_StructN	125418.5939
Har_Porp8_Nums	27
Har_Porp8_ResN	332360.5375
Har_Porp8_StructN	125419.0708
Har_Porp9_Nums	9
Har_Porp9_ResN	332360.7265
Har_Porp9_StructN	125419.1421
Har_Porp_N	0.001454
Herring10_Nums	9660000
Herring10_ResN	522.0436
Herring10_StructN	196.9976
Herring1_Nums	728000000
Herring1_ResN	13.5258
Herring1_StructN	5.1041
Herring2_Nums	190500000
Herring2_ResN	68.5383
Herring2_StructN	25.8635
Herring3_Nums	390880000
Herring3_ResN	149.9162
Herring3_StructN	56.5721
Herring4_Nums	267380000
Herring4_ResN	236.2241
Herring4_StructN	89.1412
Herring5_Nums	161860000
Herring5_ResN	314.5695
Herring5_StructN	118.7055
Herring6_Nums	105900000
Herring6_ResN	379.8183
Herring6_StructN	143.3276
Herring7_Nums	84290000
Herring7_ResN	431.3963
Herring7_StructN	162.7911
Herring8_Nums	30320000
Herring8_ResN	470.8293
Herring8_StructN	177.6714
Herring9_Nums	9660000
Herring9_ResN	500.3184
Herring9_StructN	188.7994
Herring_N	0.99019
Lab_Det_N	1
Light	0.1
Light_Adaptn_MB	15
Light_Adaptn_PC	15
Light_Adaptn_PL	15
Light_Adaptn_PS	15
MesoZoo_N	0.017863
MicroNut	0
MicroPB_N	4.375e-09
MicroPB_S	1.3125e-08
MicroZoo_N	0.17487
Mysid_N	1.14
NH3	2.5264
NO3	37.8403
N_to_C_Carp1	0.15094
N_to_C_Carp10	0.15094
N_to_C_Carp2	0.15094
N_to_C_Carp3	0.15094
N_to_C_Carp4	0.15094
N_to_C_Carp5	0.15094
N_to_C_Carp6	0.15094
N_to_C_Carp7	0.15094
N_to_C_Carp8	0.15094
N_to_C_Carp9	0.15094
N_to_C_Carrion	0.15094
N_to_C_Cod1	0.15094
N_to_C_Cod10	0.15094
N_to_C_Cod2	0.15094
N_to_C_Cod3	0.15094
N_to_C_Cod4	0.15094
N_to_C_Cod5	0.15094
N_to_C_Cod6	0.15094
N_to_C_Cod7	0.15094
N_to_C_Cod8	0.15094
N_to_C_Cod9	0.15094
N_to_C_Cyanos	0.15094
N_to_C_Dep_Feed	0.15094
N_to_C_Diatom	0.15094
N_to_C_Diving_seabird1	0.15094
N_to_C_Diving_seabird10	0.15094
N_to_C_Diving_seabird2	0.15094
N_to_C_Diving_seabird3	0.15094
N_to_C_Diving_seabird4	0.15094
N_to_C_Diving_seabird5	0.15094
N_to_C_Diving_seabird6	0.15094
N_to_C_Diving_seabird7	0.15094
N_to_C_Diving_seabird8	0.15094
N_to_C_Diving_seabird9	0.15094
N_to_C_Filter_Hard	0.15094
N_to_C_Filter_Soft	0.15094
N_to_C_Flag	0.15094
N_to_C_Flat_Fish1	0.15094
N_to_C_Flat_Fish10	0.15094
N_to_C_Flat_Fish2	0.15094
N_to_C_Flat_Fish3	0.15094
N_to_C_Flat_Fish4	0.15094
N_to_C_Flat_Fish5	0.15094
N_to_C_Flat_Fish6	0.15094
N_to_C_Flat_Fish7	0.15094
N_to_C_Flat_Fish8	0.15094
N_to_C_Flat_Fish9	0.15094
N_to_C_Gelat_Zoo	0.15094
N_to_C_Har_Porp1	0.15094
N_to_C_Har_Porp10	0.15094
N_to_C_Har_Porp2	0.15094
N_to_C_Har_Porp3	0.15094
N_to_C_Har_Porp4	0.15094
N_to_C_Har_Porp5	0.15094
N_to_C_Har_Porp6	0.15094
N_to_C_Har_Porp7	0.15094
N_to_C_Har_Porp8	0.15094
N_to_C_Har_Porp9	0.15094
N_to_C_Herring1	0.15094
N_to_C_Herring10	0.15094
N_to_C_Herring2	0.15094
N_to_C_Herring3	0.15094
N_to_C_Herring4	0.15094
N_to_C_Herring5	0.15094
N_to_C_Herring6	0.15094
N_to_C_Herring7	0.15094
N_to_C_Herring8	0.15094
N_to_C_Herring9	0.15094
N_to_C_Lab_Det	0.15094
N_to_C_Macroalgae	0.15094
N_to_C_MesoZoo	0.15094
N_to_C_MicroPB	0.15094
N_to_C_MicroZoo	0.15094
N_to_C_Mysid	0.15094
N_to_C_Nephrop	0.15094
N_to_C_Pelag_Bact	0.15094
N_to_C_Perch1	0.15094
N_to_C_Perch10	0.15094
N_to_C_Perch2	0.15094
N_to_C_Perch3	0.15094
N_to_C_Perch4	0.15094
N_to_C_Perch5	0.15094
N_to_C_Perch6	0.15094
N_to_C_Perch7	0.15094
N_to_C_Perch8	0.15094
N_to_C_Perch9	0.15094
N_to_C_Polych	0.15094
N_to_C_Ref_Det	0.15094
N_to_C_Seagrass	0.15094
N_to_C_Seal1	0.15094
N_to_C_Seal10	0.15094
N_to_C_Seal2	0.15094
N_to_C_Seal3	0.15094
N_to_C_Seal4	0.15094
N_to_C_Seal5	0.15094
N_to_C_Seal6	0.15094
N_to_C_Seal7	0.15094
N_to_C_Seal8	0.15094
N_to_C_Seal9	0.15094
N_to_C_Sed_Bact	0.15094
N_to_C_Small_Dem1	0.15094
N_to_C_Small_Dem2	0.15094
N_to_C_Small_Dem3	0.15094
N_to_C_Small_Dem4	0.15094
N_to_C_Small_Dem5	0.15094
N_to_C_Small_Pel1	0.15094
N_to_C_Small_Pel2	0.15094
N_to_C_Small_Pel3	0.15094
N_to_C_Small_Pel4	0.15094
N_to_C_Small_Pel5	0.15094
N_to_C_Sprat1	0.15094
N_to_C_Sprat10	0.15094
N_to_C_Sprat2	0.15094
N_to_C_Sprat3	0.15094
N_to_C_Sprat4	0.15094
N_to_C_Sprat5	0.15094
N_to_C_Sprat6	0.15094
N_to_C_Sprat7	0.15094
N_to_C_Sprat8	0.15094
N_to_C_Sprat9	0.15094
N_to_C_Surface_seabird1	0.15094
N_to_C_Surface_seabird10	0.15094
N_to_C_Surface_seabird2	0.15094
N_to_C_Surface_seabird3	0.15094
N_to_C_Surface_seabird4	0.15094
N_to_C_Surface_seabird5	0.15094
N_to_C_Surface_seabird6	0.15094
N_to_C_Surface_seabird7	0.15094
N_to_C_Surface_seabird8	0.15094
N_to_C_Surface_seabird9	0.15094
N_to_C_Whiting1	0.15094
N_to_C_Whiting10	0.15094
N_to_C_Whiting2	0.15094
N_to_C_Whiting3	0.15094
N_to_C_Whiting4	0.15094
N_to_C_Whiting5	0.15094
N_to_C_Whiting6	0.15094
N_to_C_Whiting7	0.15094
N_to_C_Whiting8	0.15094
N_to_C_Whiting9	0.15094
N_to_P_Carp1	0.0625
N_to_P_Carp10	0.0625
N_to_P_Carp2	0.0625
N_to_P_Carp3	0.0625
N_to_P_Carp4	0.0625
N_to_P_Carp5	0.0625
N_to_P_Carp6	0.0625
N_to_P_Carp7	0.0625
N_to_P_Carp8	0.0625
N_to_P_Carp9	0.0625
N_to_P_Carrion	0.0625
N_to_P_Cod1	0.0625
N_to_P_Cod10	0.0625
N_to_P_Cod2	0.0625
N_to_P_Cod3	0.0625
N_to_P_Cod4	0.0625
N_to_P_Cod5	0.0625
N_to_P_Cod6	0.0625
N_to_P_Cod7	0.0625
N_to_P_Cod8	0.0625
N_to_P_Cod9	0.0625
N_to_P_Cyanos	0.0625
N_to_P_Dep_Feed	0.0625
N_to_P_Diatom	0.0625
N_to_P_Diving_seabird1	0.0625
N_to_P_Diving_seabird10	0.0625
N_to_P_Diving_seabird2	0.0625
N_to_P_Diving_seabird3	0.0625
N_to_P_Diving_seabird4	0.0625
N_to_P_Diving_seabird5	0.0625
N_to_P_Diving_seabird6	0.0625
N_to_P_Diving_seabird7	0.0625
N_to_P_Diving_seabird8	0.0625
N_to_P_Diving_seabird9	0.0625
N_to_P_Filter_Hard	0.0625
N_to_P_Filter_Soft	0.0625
N_to_P_Flag	0.0625
N_to_P_Flat_Fish1	0.0625
N_to_P_Flat_Fish10	0.0625
N_to_P_Flat_Fish2	0.0625
N_to_P_Flat_Fish3	0.0625
N_to_P_Flat_Fish4	0.0625
N_to_P_Flat_Fish5	0.0625
N_to_P_Flat_Fish6	0.0625
N_to_P_Flat_Fish7	0.0625
N_to_P_Flat_Fish8	0.0625
N_to_P_Flat_Fish9	0.0625
N_to_P_Gelat_Zoo	0.0625
N_to_P_Har_Porp1	0.0625
N_to_P_Har_Porp10	0.0625
N_to_P_Har_Porp2	0.0625
N_to_P_Har_Porp3	0.0625
N_to_P_Har_Porp4	0.0625
N_to_P_Har_Porp5	0.0625
N_to_P_Har_Porp6	0.0625
N_to_P_Har_Porp7	0.0625
N_to_P_Har_Porp8	0.0625
N_to_P_Har_Porp9	0.0625
N_to_P_Herring1	0.0625
N_to_P_Herring10	0.0625
N_to_P_Herring2	0.0625
N_to_P_Herring3	0.0625
N_to_P_Herring4	0.0625
N_to_P_Herring5	0.0625
N_to_P_Herring6	0.0625
N_to_P_Herring7	0.0625
N_to_P_Herring8	0.0625
N_to_P_Herring9	0.0625
N_to_P_Lab_Det	0.0625
N_to_P_Macroalgae	0.0625
N_to_P_MesoZoo	0.0625
N_to_P_MicroPB	0.0625
N_to_P_MicroZoo	0.0625
N_to_P_Mysid	0.0625
N_to_P_Nephrop	0.0625
N_to_P_Pelag_Bact	0.0625
N_to_P_Perch1	0.0625
N_to_P_Perch10	0.0625
N_to_P_Perch2	0.0625
N_to_P_Perch3	0.0625
N_to_P_Perch4	0.0625
N_to_P_Perch5	0.0625
N_to_P_Perch6	0.0625
N_to_P_Perch7	0.0625
N_to_P_Perch8	0.0625
N_to_P_Perch9	0.0625
N_to_P_Polych	0.0625
N_to_P_Ref_Det	0.0625
N_to_P_Seagrass	0.0625
N_to_P_Seal1	0.0625
N_to_P_Seal10	0.0625
N_to_P_Seal2	0.0625
N_to_P_Seal3	0.0625
N_to_P_Seal4	0.0625
N_to_P_Seal5	0.0625
N_to_P_Seal6	0.0625
N_to_P_Seal7	0.0625
N_to_P_Seal8	0.0625
N_to_P_Seal9	0.0625
N_to_P_Sed_Bact	0.0625
N_to_P_Small_Dem1	0.0625
N_to_P_Small_Dem2	0.0625
N_to_P_Small_Dem3	0.0625
N_to_P_Small_Dem4	0.0625
N_to_P_Small_Dem5	0.0625
N_to_P_Small_Pel1	0.0625
N_to_P_Small_Pel2	0.0625
N_to_P_Small_Pel3	0.0625
N_to_P_Small_Pel4	0.0625
N_to_P_Small_Pel5	0.0625
N_to_P_Sprat1	0.0625
N_to_P_Sprat10	0.0625
N_to_P_Sprat2	0.0625
N_to_P_Sprat3	0.0625
N_to_P_Sprat4	0.0625
N_to_P_Sprat5	0.0625
N_to_P_Sprat6	0.0625
N_to_P_Sprat7	0.0625
N_to_P_Sprat8	0.0625
N_to_P_Sprat9	0.0625
N_to_P_Surface_seabird1	0.0625
N_to_P_Surface_seabird10	0.0625
N_to_P_Surface_seabird2	0.0625
N_to_P_Surface_seabird3	0.0625
N_to_P_Surface_seabird4	0.0625
N_to_P_Surface_seabird5	0.0625
N_to_P_Surface_seabird6	0.0625
N_to_P_Surface_seabird7	0.0625
N_to_P_Surface_seabird8	0.0625
N_to_P_Surface_seabird9	0.0625
N_to_P_Whiting1	0.0625
N_to_P_Whiting10	0.0625
N_to_P_Whiting2	0.0625
N_to_P_Whiting3	0.0625
N_to_P_Whiting4	0.0625
N_to_P_Whiting5	0.0625
N_to_P_Whiting6	0.0625
N_to_P_Whiting7	0.0625
N_to_P_Whiting8	0.0625
N_to_P_Whiting9	0.0625
Nephrop_N	0
Nitrification	1e-05
Oxygen	11745.6
Pelag_Bact_N	1.4e-09
Perch10_Nums	0
Perch10_ResN	2524.0719
Perch10_StructN	952.48
Perch1_Nums	0
Perch1_ResN	38.2664
Perch1_StructN	14.4401
Perch2_Nums	0
Perch2_ResN	220.3547
Perch2_StructN	83.1527
Perch3_Nums	0
Perch3_ResN	529.115
Perch3_StructN	199.666
Perch4_Nums	0
Perch4_ResN	898.2765
Perch4_StructN	338.9723
Perch5_Nums	0
Perch5_ResN	1271.7263
Perch5_StructN	479.8967
Perch6_Nums	0
Perch6_ResN	1615.3245
Perch6_StructN	609.5564
Perch7_Nums	0
Perch7_ResN	1913.286
Perch7_StructN	721.9947
Perch8_Nums	0
Perch8_ResN	2161.7494
Perch8_StructN	815.7545
Perch9_Nums	0
Perch9_ResN	2363.4356
Perch9_StructN	891.8625
Perch_N	0
Phosphorus	21.5344
Polych_N	4045.0124
Ref_Det_N	0
Seal10_Nums	4
Seal10_ResN	2020349.2559
Seal10_StructN	762395.9456
Seal1_Nums	108
Seal1_ResN	231949.9075
Seal1_StructN	87528.267
Seal2_Nums	88
Seal2_ResN	892134.4501
Seal2_StructN	336654.5095
Seal3_Nums	77
Seal3_ResN	1432291.3559
Seal3_StructN	540487.3041
Seal4_Nums	64
Seal4_ResN	1739193.0833
Seal4_StructN	656299.2767
Seal5_Nums	52
Seal5_ResN	1891530.2491
Seal5_StructN	713784.9997
Seal6_Nums	43
Seal6_ResN	1963033.0292
Seal6_StructN	740767.1808
Seal7_Nums	36
Seal7_ResN	1995790.4827
Seal7_StructN	753128.484
Seal8_Nums	31
Seal8_ResN	2010637.548
Seal8_StructN	758731.1502
Seal9_Nums	18
Seal9_ResN	2017334.7519
Seal9_StructN	761258.3969
Seal_N	0.0019128
Sed_Bact_N	0
Si	122.1661
Small_Dem1_Nums	0
Small_Dem1_ResN	8.7834
Small_Dem1_StructN	3.3145
Small_Dem2_Nums	0
Small_Dem2_ResN	40.1007
Small_Dem2_StructN	15.1323
Small_Dem3_Nums	0
Small_Dem3_ResN	81.172
Small_Dem3_StructN	30.631
Small_Dem4_Nums	0
Small_Dem4_ResN	120.2836
Small_Dem4_StructN	45.39
Small_Dem5_Nums	0
Small_Dem5_ResN	152.4686
Small_Dem5_StructN	57.5353
Small_Dem_N	0
Small_Pel1_Nums	7643208370.0383
Small_Pel1_ResN	1.6266
Small_Pel1_StructN	0.61382
Small_Pel2_Nums	3474185622.595
Small_Pel2_ResN	6.831
Small_Pel2_StructN	2.5777
Small_Pel3_Nums	1737092811.2975
Small_Pel3_ResN	12.2354
Small_Pel3_StructN	4.6171
Small_Pel4_Nums	694837124.2994
Small_Pel4_ResN	16.2004
Small_Pel4_StructN	6.1134
Small_Pel5_Nums	347418562.1497
Small_Pel5_ResN	18.7175
Small_Pel5_StructN	7.0632
Small_Pel_N	0.12646
Sprat10_Nums	2035000
Sprat10_ResN	115.4169
Sprat10_StructN	43.5536
Sprat1_Nums	479990000
Sprat1_ResN	8.9696
Sprat1_StructN	3.3848
Sprat2_Nums	104750000
Sprat2_ResN	36.6917
Sprat2_StructN	13.8459
Sprat3_Nums	327410000
Sprat3_ResN	65.0234
Sprat3_StructN	24.5372
Sprat4_Nums	104760000
Sprat4_ResN	85.6544
Sprat4_StructN	32.3224
Sprat5_Nums	28390000
Sprat5_ResN	98.7015
Sprat5_StructN	37.2458
Sprat6_Nums	12260000
Sprat6_ResN	106.4139
Sprat6_StructN	40.1562
Sprat7_Nums	0
Sprat7_ResN	110.8182
Sprat7_StructN	41.8182
Sprat8_Nums	2000000
Sprat8_ResN	113.288
Sprat8_StructN	42.7502
Sprat9_Nums	2035000
Sprat9_ResN	114.6594
Sprat9_StructN	43.2677
Sprat_N	0.054494
Stress	0
Surface_seabird10_Nums	50
Surface_seabird10_ResN	9129.1685
Surface_seabird10_StructN	3444.9693
Surface_seabird1_Nums	6208
Surface_seabird1_ResN	1987.1403
Surface_seabird1_StructN	749.8643
Surface_seabird2_Nums	4966
Surface_seabird2_ResN	5435.4271
Surface_seabird2_StructN	2051.1046
Surface_seabird3_Nums	4470
Surface_seabird3_ResN	7505.4353
Surface_seabird3_StructN	2832.2397
Surface_seabird4_Nums	4023
Surface_seabird4_ResN	8458.2151
Surface_seabird4_StructN	3191.7793
Surface_seabird5_Nums	3419
Surface_seabird5_ResN	8859.3169
Surface_seabird5_StructN	3343.1385
Surface_seabird6_Nums	2565
Surface_seabird6_ResN	9022.6319
Surface_seabird6_StructN	3404.7667
Surface_seabird7_Nums	1667
Surface_seabird7_ResN	9088.2712
Surface_seabird7_StructN	3429.5363
Surface_seabird8_Nums	833
Surface_seabird8_ResN	9114.5182
Surface_seabird8_StructN	3439.4408
Surface_seabird9_Nums	250
Surface_seabird9_ResN	9124.9922
Surface_seabird9_StructN	3443.3933
Surface_seabird_N	0.00058906
TOP	0.5
Temp	3.5104
Whiting10_Nums	1176420.8465
Whiting10_ResN	2333.2347
Whiting10_StructN	880.4659
Whiting1_Nums	2960667.9926
Whiting1_ResN	523.2585
Whiting1_StructN	197.456
Whiting2_Nums	1342001.455
Whiting2_ResN	1400.8527
Whiting2_StructN	528.6237
Whiting3_Nums	1552844.4606
Whiting3_ResN	1922.9562
Whiting3_StructN	725.6438
Whiting4_Nums	790538.9981
Whiting4_ResN	2163.2091
Whiting4_StructN	816.3053
Whiting5_Nums	211751.5173
Whiting5_ResN	2264.6101
Whiting5_StructN	854.5698
Whiting6_Nums	352919.1956
Whiting6_ResN	2306.0424
Whiting6_StructN	870.2047
Whiting7_Nums	682312.7976
Whiting7_ResN	2322.7589
Whiting7_StructN	876.5128
Whiting8_Nums	541145.1194
Whiting8_ResN	2329.4697
Whiting8_StructN	879.0452
Whiting9_Nums	282335.3565
Whiting9_ResN	2332.1584
Whiting9_StructN	880.0598
Whiting_N	0.0093257
dz	2.905
eflux	0
hdsink	0
hdsource	0
nominal_dz	2.905
porosity	0
salt	13.776
vflux	0
volume	15873790000
water	1
Filter_Hard_N	1
Filter_Soft_N	1
Dep_Feed_N	1
Macroalgae_N	0.00013501
Seagrass_N	7250
Filter_Hard_Cover	20
Filter_Soft_Cover	20
MicroPB_Cover	0
Macroalgae_Cover	10.6479
Seagrass_Cover	2.95
numlayers	3
topk	0
sedbiodepth	0.2
seddetdepth	0.25
sedoxdepth	1.5
sedbiodens	100
sedirrigenh	1e-06
sedturbenh	0
erosion_rate	4e-07
eddy	0.5
reef	0.02
flat	0.26
soft	0.72
canyon	0
